# Supplementary material for: Integrative Management of Cancer Pain: A Scoping Review of the Literature
Source: Cancer Med. 2025 May 3;14(9):e70833. doi: 10.1002/cam4.70833 (PMC12048772; doi:10.1002/cam4.70833)
Supplement: Supplementary file 1 — Appendix S1. [file CAM4-14-e70833-s001.zip]

Archive with 2 entries (2 files):
- cam470833-sup-0001-AppendixS1.docx
- cam470833-sup-0002-TableS2.xlsx
