# Supplementary material for: Integrative Management of Cancer Pain: A Scoping Review of the Literature
Source: Cancer Med. 2025 May 3;14(9):e70833. doi: 10.1002/cam4.70833 (PMC12048772; doi:10.1002/cam4.70833)
Supplement: Supplementary file 1 — Appendix S1. [file CAM4-14-e70833-s001.zip › cam470833-sup-0002-TableS2.xlsx]

## Sheet: Coded Database
First author last name, initial	Year of Publication	Journal Name	SUBMODALITY	MODALITY	Cancer status of study population	N total	Presence of comparison group yes/no - JC 05/22 yes = placebo/sham, waiting list, soc control / crossover / no	Study setting: Country, City	Study Setting: inpatient, outpatient, mixed, home/hospice, not specified	Mean age reported?	Age range of subjects	% Female	% White	% Black	% Latinx	% Asian	Pain assessment tools/scales used - JC 05/22	Study type	study subjects randomized?	Results summarized (here include ORs, NNT, other measures of association and error estimates if available). Tip: Can revisit abstract to see which data points are highlighted.	Findings summarized (here include narrative summary of article findings). Again, consider revisiting language in the abstract.	efficacy (pos/neg) positive includes statistically significant and immediate effect as positive (even if long-term was no difference) & significiant for males but not female. not statistically significant -> no difference but put this in our results section that there were some studies with more mixed effects needing qualification (temporally or by sex).	TOTAL D&B (out of 28)	D&B Quality (Excellent = 26-28, Good = 20-25, Fair = 15-19, Poor </=14)
Aghabati, N	2008	Evidence-based complementary and alternative medicine : eCAM	Manual: Therapeutic touch	3	1	2	1	Iran, Tehran	1	1	1	1	0	0	0	0	VAS	4	1	Pain scores of the experimental group were reduced compared to placebo and control groups' pain scores significantly. There was a significant difference between the experimental and placebo groups in the first, second, third, fourth, and fifth days and between the experimental and control groups in the first, second, third, fourth, and fifth days. (Fatigue scores of the experimental group were re…	TT was more effective in decreasing pain and fatigue of the cancer patients undergoing chemotherapy than the usual care group, while the placebo group indicated a decreasing trend in pain and fatigue scores compared with the usual care group	1	18	Fair
Ahles, T.A.	1999	Journal of Pain and Symptom Management	Manual: Massage	3	1	1	1	USA - New Hampshire	1	1	1	1	0	0	0	0	NRS	4	1	For the physiological measures, the massage group's diastolic blood pressure dropped significantly (p = 0.01) more than that of the control group. Similar differences were seen for Numerical Scales of Distress (p = 0.02) and Nausea (p = 0.01) and the State Anxiety Inventory (p= 0.0001). There were borderline significant results for the Numerical Scale of Fatigue (p = 0.06). Examination of the eff…	Analysis of the data evaluating the immediate effects of massage showed that patients in the massage therapy group demonstrated significantly larger reductions in distress, fatigue, nausea, and State Anxiety than the standard treatment group at Day - 7, in State Anxiety at midtreatment, and in fatigue at the predischarge assessment. The overall measures of psychological symptoms measured at pretr…	0	22	Good
Alimi, D	2003	Journal of Clinical Oncology	Acupuncture	5	2	2	1	France, Villejuif	2	1	1	1	0	0	0	0	VAS	4	1	The main outcome was pain assessed at 2 months. Pain intensity decreased by 36% at 2 months from baseline in the group receiving acupuncture; there was little change for patients receiving placebo (2%). The difference between groups was statistically significant (P<.0001).	Study looks to examine whether auricular acupuncture is effective as a complementary treatment of neuropathic cancer pain when patients continue on a stable analgesic drug regimen. Study was a randomized control study looking at auricular acupuncture compared to acupuncture at sites without an electrodermal signal and with auricular seeds at placebo points. The study showed that auricular acupunc…	1	21	Good
Anderson, K	2006	Cancer	Psychotherapy: CBT & Mindfulness: Relaxation	4	3	3	1	USA - Houston	2	1	1	1	1	1	1	0	BPI	4	1	Listening to the intervention tapes was associated with an immediate decrease in reported pain intensity for patients in the distraction and relaxation groups. Patients in the distraction group reported a mean reduction in pain severity of 1.16 (CI 0.47-1.85, P = 0.004). Patients in the relaxation group reported immediate pain reduction of 0.90 after listening to their tapes (CI 0.16-1.65, p=0.02…	Patients in the relaxation and distraction groups reported significantly reduced pain intensity immediately after listening to the tapes but at the two week follow-up assessment, there were no significant differences in pain intensity or interference among any of the intervention groups. There were also no differences among the intervention groups in any of the secondary outcome measures assessin…	1	16	Fair
Anderson, Kristen D. and Downey, Marty	2021	Clinical Journal of Oncology Nursing	Reflexology	5	0	1	1	USA, Boise	1	1	1	1	0	0	0	0	Wong-Baker FACES® Pain Rating Scale, Visual Analog Scale (VAS)	4	1	Group by time mixed analyses of variance reveal a significant interaction for pain scores with substantial improvement from presession to postsession among the intervention group, but not for controls (F[1, 38] = 28.6, p < 0.0001). Nausea scores showed improvement, but without statistical significance (F[1, 38] = 3.83, p = 0.06).	Results show that foot reflexology significantly decreases pain for inpatients with cancer as compared to traditional nursing care alone. Although the effects on nausea are not statistically significant, they may be clinically relevant; the mean changes in pre- and postsession nausea ratings indicate at least some decreased nausea among patients in the intervention group.	1	25	Good
Arienti, C	2018	Integrative Cancer Therapies	Physiotherapy - osteopathic manipulation	3	1	1	1	Italy - Milan	1	1	1	1	0	0	0	0	NRS	2	0	The OMT added to physiotherapy produced a significant reduction in Numeric Rating Scale (NRS) scores both at T2 (p=.004) and at T4 (p=.002). The difference in quality of life improvements between T0 and T4 was not statistically significant. NRS improved in the PT group at T4. Between group analysis of NRS and quality of life with the Mann-Whitney test did not show any significant difference betwe…	The addition of osteopathic manipulative treatment to standard physiotherapy showed a statistically significant improvement in pain relief and a non significant improvement in quality of life in hospitalized geriatric oncology patients.	1	22	Good
Bao, GA and Gong, LY and Du, WB and Zhang, B	2019	JOURNAL OF ACUPUNCTURE AND TUINA SCIENCE	Acupuncture: moxibustion	5	1	2	1	China, Hanghzou	1	1	1	1	0	0	0	0	Numerical Rating Scale (NRS)	4	1	Before the treatment, there were no significant differences in the NRS score and 24 h equivalent morphine consumption between the two groups (both P>0.05). The NRS scores of both two groups were quite stable during the whole treatment period, and there was no significant difference in the intra-group comparison after treatment (both P>0.05), and there was no significant difference between the two…	Moxibustion with seed-sized moxa cone can reduce the dosage of opioid drugs used in patients with moderate-to-severe cancer pain and improve their immune functions.	1	19	Fair
Bao, T	2013	Breast Cancer Research and Treatment	Acupuncture	5	1	2	1	USA - Maryland (Johns Hopkins and the University of Maryland)	2	1	1	1	1	1	0	0	VAS	4	1	There was not a statistically significant difference in reduction of HAQ-DI (p=0.30) or VAS (p=0.031) between the two groups. Following 8 weekly treatments, there was an observed statistically significant reduction of IL-17 (p=<0.009) in both groups. There was no significant modulation of estradiol, beta-endorphin, or other proinflammatory cytokine concentrations in either group.	There was no significant difference in AI-associated musculoskeletal symptoms (AIMSS) changes between real and sham acupuncture.	0	25	Good
Bao, T	2011	Journal of Pain and Symptom Management	Acupressure	5	3	2	1	USA - Baltimore, Maryland	2	1	1	1	1	0	0	0	VAS	4	1	There was no significant difference between the median pain scores of patients treated at the LI4 site and the sham site (p=0.8). However, severe pain (VAS greater than or equal to 7) was reported in only one patient (2.7%) treated at the LI4 site compared with eight patients (20%) at the sham site (p=0.03).	Magnetic acupuncture at the LI4 acupoint requires minimal training and expense and is well tolerated. Although its use did not significantly reduce median pain scores in patients undergoing BMAB, it does appear to reduce the proportion of patients with severe pain associated with this invasive procedure.	0	25	Good
Bao, T	2014	Integrative Cancer Therapies	Acupuncture	5	3	1	0	USA - Maryland	2	1	1	0	1	1	0	0	Neuropathy Pain Scale	4	0	Twenty-seven patients with MM were enrolled in the trial. TNSc data were deemed invalid and therefore were not reported. At weeks 10 and 14, FACT/GOG-Ntx and NPS showed significant reduction suggesting decreased pain, and improved function (p values were <0.0001) for both FACT/GOG-Ntx and NPS at weeks 10 and 14). However, nerve conduction studies did not significantly change between baseline asse…	Acupuncture is safe, feasible, and produces subjective improvements in patients's symptoms. A follow-up randomized controlled trial is warranted.	1	21	Good
Bao, T	2018	European Journal of Cancer	Acupuncture	5	1	3	0	NOT SPECIFIED	0	1	1	0	1	1	1	1	CTCAE	3	0	Of 104 patients screened, 37 developed grade II CIPN (36%), and 28 (27%) enrolled into the intervention phase, one was removed due to protocol violation. Of the 27 patients receiving acupuncture, 26 completed paclitaxel treatment without developing grade III CIPN, meeting the prespecified success criteria for declaring acupuncture worthy of further study. FACT/GOG-Ntx and NPS scores remained stab…	Acupuncture was safe and showed preliminary evidence of effectiveness in reducing the incidence of high grade CIPN during chemotherapy.	1	12	Poor
Bar-Lev Schleider, L	2018	European Journal of Internal Medicine	Cannabis	1	1	3	0	Israel	2	1	1	1	0	0	0	0	NRS	2	0	Prior to treatment initiation, 52.9% of patients reported their pain to be in the interval of 8-10, while only 4.6% reported this intensity after six months of treatment (p<0.001). 35.1% reported a decrease in their drugs consumption, mainly in the following families: other analgesics and antipyretics, hypnotics and sedatives, corticosteroids and opioids. Opioids were the more prevalent drug cons…	Cannabis as a palliative treatment for cancer patients seems to be a well tolerated, effective, and safe option to help patients cope with malignancy related symptoms	1	20	Good
Bennett, M	2010	Journal of Pain	Electrical stimulation: TENS	3	2	1	1	UK - Leeds and Lancaster	2	1	1	1	0	0	0	0	VAS, NRS, SF-MPQ	4	1	The mean change in NRS pain intensity score at rest at 1 hour for active TENS was -0.84, and for placebo TENS was -2.16 (within patient mean difference = 1.32, 95% CI = -.36 to 2.99). The mean change in NRS pain intensity score on movement at 1 hour was -2.32 for active TENS and -2 for placebo TENS (within patient mean difference = -.32, 95% CI = -1.85 to 1.22). Verbal pain relief scores on movem…	The confidence intervals around the differences in change in pain intensity score at 1 hour indicate that TENS may have the ability to reduce pain on movement more than pain at rest. Pain on movement was therefore chosen as the most appropriate outcome for use in a future phase III trial of TENS. TENS was also deemed to be acceptable to patients and well tolerated with few adverse effects.	1	24	Good
Bradt, J	2015	Supportive Care in Cancer	Art/Music	4	1	1	1	USA - Philadelphia	4	1	1	1	1	1	0	1	NRS, qualitative	4	1	The quantitative data suggest that both interventions were equally effective in enhancing target outcomes. MT had the following significant effects: improving mood (p<0.0001), reducing anxiety (p=0.0002), increasing relaxation (p<0.0001), decreasing pain (p=0.0004). MM had the following significant effects: improving mood (p<0.0001), reducing anxiety, (p<0.0001), increasing relaxation (p<0.0001),…	MM and MT sessions were equally effective in improving anxiety, mood, relaxation, and pain. There was no statistically significant difference between the conditions for these outcomes. However, 77.4% of participants expressed a preference for MT sessions.	0	25	Good
Burrai, F	2014	Holistic Nursing Practice	Art/Music	4	1	2	1	Italy, Bologna	1	1	1	1	0	0	0	0	VAS	4	1	There were no statistically significant differences in the physiologic variables between groups, except for oxygen saturation, where statistical differences were found between the groups (p=0.003) with a significant reduction of 1.2% (p =0.003). There were statistical differences between the groups for mood level (p=0.001), with a significant reduction of 70% (p=0.001). There were no statisticall…	The use of live saxophone music increases the oxygen saturation and improves the state of mood in cancer patients recovering in an oncology ward.	0	21	Good
Butler, L	2009	Health psychology : official journal of the Division of Health Psychology, American Psychological Association	Mindfulness: Hypnosis	4	1	3	1	USA - Bay Area	2	1	1	1	1	1	1	1	NRS, qualitative	4	1	Women who received group therapy plus education showed a significantly smaller increase in the intensity of current pain and suffering compared to women who received the educational intervention alone, F(1,117) = 4.61, p=0.034. Women who reported greater intensity of current pain/suffering at baseline tended to experience greater decreases in its intensity, F(1,117) = 14.44, p = 0.001, compared t…	Intention to treat analyses indicated that the intervention resulted in significantly less increase in the intensity of pain and suffering over time, compared to the education-only group, but had no significant effects on the frequency of pain episodes or amount of constant pain, and there was no interaction of the intervention with hypnotizability. Within the intervention group, highly hypnotiza…	1	25	Good
Cadet, Tamara and Davis, Cindy and Wilson, Patricia and Elks, Jacinta	2022	International Journal of Therapeutic Massage & Bodywork	Reflexology, Manual: Massage	5	0	1	0	Australia, Buderim	2	0	0	0	0	0	0	0	Dichotomous responses (yes/no, helped/not helped) regarding pain	1	0	Of the participants experiencing pain and fatigue, findings revealed that touch therapies assisted with pain in 90% of participants and with fatigue in 70%. Touch therapies also helped with depression and anxiety.	For patients reporting pain, fatigue, depression, and anxiety, touch therapies helped with these symptoms.	0	11	Poor
Cantarero-Villanueva, I	2012	Pain Medicine	Physical exercise	4	1	2	1	Spain - Granada	1	1	1	1	0	0	0	0	PPT, VAS	4	1	The Water group demonstrated a between-group improvement for neck pain of -31mm (95% CI of -49 to -22, p<0.001, effect size 1.1, 0.81-1.75) and for shoulder-axillary of -19mm (-40 to -04, p=0.046; effect size 0.70, 0.14-1.40). Improvements were also noted for PPT levels over C5-C6 joints (between group differences, affected side: 27.7kPa, 95% CI 3.9-50.4; unaffected: 18.1kPa, 95% CI 6.1-52.2). No…	An 8 week water therapy program was effective for improving neck and shoulder/axillary pain, and reducing the presence of TrPs in breast cancer survivors as compared with usual care; however, no significant changes in widespread pressure pain hyperalgesia were found.	1	26	Excellent
Cantarero-Villanueva, I	2012	Clinical Rehabilitation	Physical exercise	4	1	1	1	Spain - Granada	2	1	1	1	0	0	0	0	Pressure pain thresholds (PPT)	4	0	In comparison to the control group, the experimental group showed a significant increase in pressure pain threshold levels over the cervical point (F=14.462, p=0.001), the shoulder region of the affected side (F=4.518, p=0.043), hand area (affected side: F=4.282, p=0.049); non-affected side F=9.918; p=0.004) and leg area (affected side: F=8.537, p=0.007); non-affected side: F=9.057; p=0.006). The…	Participants experienced a decrease in pressure pain threshold measured in neck, hand, shoulder, and leg, as measured by algometry pressure, and waist circumference; all p<0.05. Cancer-related fatigue (p=0.06) and body mass index (p=0.42) did not show significant improvement. Hydrotherapy in a chest-high pool may reduce the pain threshold and waist circumference in breast cancer survivors with ho…	1	24	Good
Carson, J	2007	Journal of Pain and Symptom Management	Physical exercise	4	0	1	0	USA - North Carolina	2	1	1	1	1	1	1	1	VAS, qualitative	2	0	Same day tests indicated greater yoga practice was significantly associated with decreased pain, increased invigoration, and increased acceptance. Trends were also present for greater yoga practice to be associated with decreased fatigue (p=0.07) and increased relaxation (p=0.07). Next day lagged association analyses showed that increased yoga practice was significantly predictive of improved lev…	This pilot study showed that their findings, although preliminary, suggest that their Yoga Awareness intervention was helpful in significantly boosting daily invigoration and a sense of acceptance in patients. There were also trends for improvements in pain and relaxation. Moreover, a dose/response relationship was observed between day to day variations in patients' length of yoga practice and th…	1	18	Fair
Carson, James W. and Carson, Kimberly M. and Olsen, Maren and Sanders, Linda and Westbrook, Kelly and Keefe, Francis J. and Porter, Laura S.	2021	Journal of Pain & Symptom Management	Mindfulness: Relaxation, Physical exercise (meditation instead of mindfulness?)	4	1	1	1	USA, Durham	2	1	1	1	1	0	0	0	numerical rating scale	4	1	Pain levels were low for women in both conditions, and no differential treatment effects were found on daily pain. However, among women randomized to yoga, a dose/response relationship was found between yoga practice duration and daily pain. Relatively more total time during the two preceding days spent in the three yoga practices (meditation, breathing, and postures) was significantly predictive…	Findings suggest that yoga practice (meditation practice in particular) is associated with acute improvements in cancer pain, and that yoga interventions may be more impactful if tested in a sample of patients with advanced cancer in which pain is relatively elevated.	1	22	Good
Cassileth, B	2004	Journal of Pain and Symptom Management	Manual: Massage	3	0	3	0	USA - NY	4	0	0	0	0	0	0	0	NRS	2	0	The following improvements in symptoms scores were noted following massage therapy (all subjects): Presenting (defined as the symptom with the highest score at baseline: Improvement of 54.1% mean (34.1 SD) Pain: Improvement of 40.2% (40.9) Fatigue: Improvement of 40.7% (39.1) Anxiety: Improvement of 52.2% (39.5) Nausea: Improvement of 21.2% (38.3) Depression: Improvement of 30.6% (41.0) Other: Im…	Over a three-year period, 1,290 patients were treated with massage therapy. Symptom scores were reduced by approximately 50%, even for patients reporting high baseline scores. Outpatients improved about 10% more than inpatients. Benefits persisted, with outpatients experiencing no return toward baseline scores throughout the duration of 48 hour follow up. These data indicate that massage therapy …	1	16	Fair
Charalambous, A	2016	Plos One	Art/Music & Mindfulness: Relaxation	4	1	3	1	NOT SPECIFIED	3	0	1	1	0	0	0	0	NRS	4	1	Patients in the intervention group experienced lower levels of fatigue (P<0.0225), and pain (p=0.0003) compared to those in the control group and experienced better HRQoL (P<0.0001). [Pre-post: intervention: pain 4.2 (2.5)-2.5(1.6), fatigue 27.6(4.1)-19.3(4.1), HRQoL 54.9(22.7)-64.5(23), control: pain 3.5(1.7)-4.8(1.5), fatigue 28.7(4.1)-32.5(3.8), HRQoL 51.9(22.3)-41.2(24.1)] Nausea, vomiting an…	This study provided evidence that the combination of GI and PMR can be effective in the management of a cluster of symptoms in cancer patients receiving chemotherapy. These techniques can complement existing management measures to achieve a comprehensive management of this symptom cluster and increase patients HRQoL.	1	22	Good
Chen, Fengjiao and Mao, Ling and Wang, Yingli and Xu, Juan and Li, Jiping and Zheng, Yuhuan	2021	Pain Management Nursing	Mindfulness: Relaxation	4	1	1	0	China, Chengdu	1	1	1	1	0	0	0	0	Chinese Version of Condensed Memorial Symptom Assessment Scale (CMSAS)	4	1	Twenty-nine patients completed the study. The recruitment rate, retention rate, and adherence rate was 65.2%, 93.3%, and 98.2%, respectively. The intervention group had a significantly decreased distress score for pain symptoms ( F 1, 27 = 6.594, P = .016, the partial !2 = 0.20, 90% confidence interval = 0.02-0.39).	Self-help relaxation exercises were feasible for the AL patients and significantly reduced their pain symptoms. Minor revision of the protocol for future definitive trials is needed.	1	25	Good
Chen, H	2013	Pancreatology : official journal of the International Association of Pancreatology	Acupuncture: electroacupuncture	5	1	2	1	China, Shanghai	1	1	0	1	0	0	0	0	NRS	4	1	After 3 treatments, pain intensity on NRS decreased compared with baseline (1.67, 95% CI -1.46 to -1.87) in the electroacupuncture group; there was little change (-0.13, 95% CI 0.08 to -0.35) in control group; the difference between two groups was statistically significant (p<0.001). Follow up also found a significant reduction in pain intensity in the electroacupuncture group compared with the c…	Electroacupuncture was an effective treatment for relieving pancreatic cancer pain	1	27	Excellent
Chen, Hao	2020	Journal of Acupuncture & Meridian Studies	Acupuncture	5	0	2	1	China, Hangzhou	1	1	1	1	0	0	0	0	Numeric rating scale (NRS)	4	1	The total effective rate of the observation group was significantly higher than that of the control group (P<0.05); after treatment, NRS scores of both groups were significantly lower than those before treatment (both P<0.05), and the score of the observation group was lower than that of the control group (P<0.05); KPS scores of both groups were significantly higher than those before treatment (b…	The clinical efficacy of auricular point sticking plus Western medicine for moderate gastric cancer pain is valid. This combined treatment can alleviate cancer pain and improve patients’ quality of life, which may be related to its ability to reduce COX-2 and TNF-α levels.	1	22	Good
Chen, LX and Yan, F	2020	JOURNAL OF ACUPUNCTURE AND TUINA SCIENCE	Acupressure	5	0	2	1	China, Hanghzou	0	1	1	1	0	0	0	0	Numeric rating scale (NRS), Karnofsky performance status (KPS)	4	1	The total effective rate of the observation group was significantly higher than that of the control group (P<0.05); after treatment, NRS scores of both groups were significantly lower than those before treatment (both P<0.05), and the score of the observation group was lower than that of the control group (P<0.05); KPS scores of both groups were significantly higher than those before treatment (b…	The clinical efficacy of auricular point sticking plus Western medicine for moderate gastric cancer pain is valid. This combined treatment can alleviate cancer pain and improve patients’ quality of life, which may be related to its ability to reduce COX-2 and TNF-α levels.	1	18	Fair
Chen, S	2015	Iranian Red Crescent Medical Journal	Mindfulness: Relaxation	4	1	2	1	Taiwan	4	1	1	1	1	1	1	1	HADS, SDS	4	1	The experimental group showed significant decreases in insomnia (-0.34 to +/- 0.83, p<0.05), pain (-0.28 +/- 0.58, p<0.05), anxiety (-3.56 +/- 2.94, P<0.00), and depression (-2.38 +/- 2.70, p<0.00) between the pretest and posttest. Comparing the two groups, statistically significant differences were found in the overall symptom distress (B=0.11, P<0.05), insomnia (B=0.50, p<0.05), depression (B=0…	One week of relaxation with guided imagery can significantly improve the overall symptoms of distress, insomnia, depression, physical symptoms, and anxiety, and can decrease psychological distress. Relaxation with guided imagery had a positive effect on mediating anxiety and depression in breast cancer patients.	1	23	Good
Chi, G	2015	Journal of Research in Nursing	Art/Music & Mindfulness: Relaxation	4	1	2	1	USA - Texas	1	1	1	1	1	1	1	1	VAS, NRS	4	1	Perceived pain reduction was statistically significant in the experimental group (p=0.027), but this did not translate into lower total consumption of opioids between the two study groups. Anxiety level reduction was statistically significant in the experimental group (p=0.0001).	Music relaxation videos hold promise to be used in conjunction with standard pharmacologic therapy to reduce perceived pain and anxiety levels during the treatments.	1	24	Good
Clark, M	2006	Journal of Music Therapy	Art/Music	4	1	2	1	NOT SPECIFIED but supposedly in Tennessee, USA	2	1	1	1	1	1	0	0	NRS	4	1	Over the course of RT, patients reported using from 0 to 4 strategies per week to relax, with a summary mean of 1.7 (SD = 0.96; median 1.6). An independent t test revealed no significant difference in use of strategies between the experimental (M = 1.77, SD= 0.96) and control (M = 1.63, SD = 1.01) groups. Among the experimental participants, music was used an average of 4.7 (SD = 2.23, median 4.1…	Although patients who listened to self-selected music reported lower anxiety and treatment-related distress, there was a decline in these outcomes for patients in both groups over the course of RT. Depression, fatigue, and pain were not appreciably affected by music therapy. Within the music group, there was a significant correlation between number of times music was used/week and the change in t…	0	18	Fair
D'Alessandro, E	2012	Acupuncture in medicine : journal of the British Medical Acupuncture Society	Acupuncture	5	3	3	0	Brazil, Sao Paulo	2	1	1	1	0	0	0	0	VAS	3	0	Fifty-four (29.5) were receiving active treatment with chemotherapy and/or radiotherapy, 29 (15.85%) were receiving hormone therapy and 100 (54.65%) were considered to be in remission. The main symptoms were: oncological pain in 44 (24.04%) chemotoxicity in 34 (18.6%), lumbar pain in 53 (28.96%) and chronic postoperative pain in 54 (28.4%). The mean (SD) initial symptom score was 7.04 (1.8), whic…	Use of acupuncture may have improved symptom control in patients enrolled in the study.	1	13	Poor
Dalton, JA	2004	Pain management nursing : official journal of the American Society of Pain Management Nurses	Psychotherapy: CBT	4	1	3	1	USA - southeastern states (authors appear to be from North Carolina)	4	1	0	1	1	1	0	0	BPI, patient pill diary	4	1	When compared to standard CBT patients, profile-tailored CBT patients experienced substantial improvement from baseline to immediately post-intervention in worse pain, least pain, less interference of pain with sleep, and less confusion. From baseline to one-month post-intervention, profile-tailored patients saw greater improvement in less interference of pain with activities, walking, relationsh…	Profile-tailored CBT treatment that systematically included such interventions as thought-refocusing, attention diversion, problem-solving, and relaxation produced improvement in patient report of pain intensity and function. Similar effects were seen for standard CBT, although the improvement was less dramatic statistically.	1	17	Fair
De Groef, A	2017	Clinical rehabilitation	Physical exercise	4	1	3	1	Belgium, Leuven	2	1	1	1	0	0	0	0	VAS, Yes/No for Pain	4	1	At 4, 9, and 12 months post-surgery, prevalence rates of pain, pain intensity, and pain quality were comparable between the intervention and control group. PPT of the upper trapezius muscle was significantly higher in the intervention group at four months with a difference of -1.2 (-1.9 to -0.4) kg/cm^2, p=0.012. PPT of the supraspinatus muscle was significantly higher in the intervention group a…	Myofascial therapy has no added beneficial effect as standard physical therapy modality in the postoperative stage	0	26	Excellent
De Paolis, G and Naccarato, A and Cibelli, F and D'Alete, A and Mastroianni, C and Surdo, L and Casale, G and Magnani, C	2019	COMPLEMENTARY THERAPIES IN CLINICAL PRACTICE	Mindfulness: Relaxation	4	4	3	1	Italy, Rome	1	1	1	1	0	0	0	0	Revised Edmonton Symptom Assessment Scale (ESAS-r); NRS	4	1	The Pain Intensity Difference (NRS at T3-NRS at T1) was 1.83 in group A and 0.55 in group B and was significant in both groups (p < 0.0001). The mean Total Symptom Distress Score declined by 8.83 in group A and by 1.84 in group B.The average difference in the emotional symptoms ESAS-r subscore (anxiety and de- pression) was 2.93 in group A (p < 0.0001) and 0.07 in group B (p > 0.05).	The results of this trial suggest that PMR−IGI (interactive guided imagery) may be considered as an effective adjuvant in alle- viating pain-related distress in terminal cancer patients.	1	23	Good
Deng, Gary and Giralt, Sergio and Chung, David J and Landau, Heather and Siman, Jonathan and Li, Qing S and Lapen, Kaitlyn and Mao, Jun J	2020	Pain Medicine	Acupuncture	5	1	2	1	USA, New York City	4	0	0	0	0	0	0	0	MD Anderson Symptom Inventory (MDASI)	4	1	Among 60 evaluable subjects, the SA group (vs TA) had greater than five times odds of increasing pain medication use from baseline. Among patients who were opioid nonusers at baseline, all 15 patients in the TA group remained free from opioid use at the end of the study. In contrast, 20% of those in the SA group (four of the 20 patients) started to use opioids after chemotherapy and stem cell inf…	Acupuncture appears to significantly reduce the need for pain medications during HSCT and the number of post-HSCT opioid users among baseline opioid nonusers. It warrants further studies as an opioid-sparing intervention for pain in HSCT patients	1	21	Good
Dikmen, Hacer Alan and Terzioglu, Fusun	2019	Pain Management Nursing	Reflexology, Mindfulness: Progressive Muscle Relaxation	5	1	2	1	Turkey, Ankara	3	1	0	1	0	0	0	0	15-item Brief Pain Inventory (BPI)	4	1	In reflexology and reflexology . PMR groups, a significant decrease in pain severity and fatigue and an increase in QoL were found (p < .05). In the PMR alone group, pain severity and fatigue decreased significantly (p < .05), but there was no significant change identified in QOL (p > .05).	Reflexology and PMR exercises given to gynecologic cancer patients during chemotherapy were found to decrease pain and fatigue and increase QoL.	1	22	Good
Donald, G.K.	2011	Acupuncture in Medicine	Acupuncture	5	0	1	0	UK	2	1	1	1	1	1	1	1	Study-specific evaluation form	2	0	Of the 17 patients completing the course of treatment, 82% reported that acupuncture had improved their neuropathy symptoms, 18% reported no change and there were no reports of deterioration in PN. Thirty-five percent reported one additional benefit from the acupuncture while 41% of patients documented more than one additional benefit. Twenty-four per cent of the patients had no additional benefi…	With the 82% reported success rate seen in this evaluation, acupuncture may be worth further exploration in the management of chemotherapy-related PN. These findings demonstrate potential and the need for further research into this novel method of treatment.	1	10	Poor
Dymackova, R. and Selingerova, I. and Kazda, T. and Slavik, M. and Halamkova, J. and Svajdova, M. and Slampa, P. and Slama, O.	2021	J. Clin. Med.	Acupuncture	5	1	2	1	Czech Republic, Brno	2	1	1	1	0	0	0	0	Likert scale	4	1	Average pain (AP) and the worst pain during the day (WP) were significantly lower in the acupuncture arm during radiotherapy (AP median 0.16 vs. 1.36, p < 0.001; WP median 0.90 vs. 1.96, p < 0.001) and three months after radiotherapy (AP median 0.07 vs. 0.50, p < 0.001; WP median 0.30 vs. 0.83, p = 0.002). The analgesic consumption between arms was statistically significantly different. A median …	Results point out lower analgesic consumption and milder pain in acupuncture arm. Acupuncture consequently offers another alternative to standard treatment leading to a reduction in the toxicity of oncological treatment.	1	23	Good
Fernandez-Lao, C	2012	Clinical Journal of Pain	Physiotherapy	4	3	1	1	Spain - Granada	1	1	1	0	0	0	0	0	VAS	4	1	The CUIDATE group showed an estimated improvement for neck pain of -56mm [95% confidence interval (CI), -71- -40, p<0.001; effect size 2.72, 1.94 to 3.44] and for shoulder/axillary of -56mm (95% CI, -74 - -38, p<0.001; effect size 2.45, 1.66 to 3.23). Improvements were also noted for pressure pain thresholds levels: C5-C6 zygapophyseal joints (between group differences 101kPa, 95% CI, 60-143; eff…	An 8-week multidimensional program including strengthening exercises and massage as major components was effective for improving neck and shoulder pain and reducing widespread pressure hyperalgesia in breast cancer survivors compared with usual care treatment.	1	25	Good
Fernando, Gunasekara and Wanigabadu, Lagath and Vidanagama, Buddhika and Samaranayaka, Terancy and Jeewandara, Jeewandara	2019	Indian Journal of Palliative Care	Art/Music	4	0	1	1	Sri Lanka, Colombo	1	1	1	1	0	0	0	0	visual analog scale (VAS)	4	1	Statistically significant improvements were noted in all three subjective parameters; pain and anxiety were significantly diminished until the 4th h (P = 0.007 and P = 0.0022, respectively), while low mood remained alleviated until the 12th h reading point (P = 0.007). Statistically significant reductions were present in surrogate end points such as pupillary size (P = 0.003 up to 12 h) and respi…	Hence, we conclude that culturally familiar instrumental classical music demonstrates a significant effect in alleviating pain, anxiety, and low mood as an adjunct to on‑going therapies in cancer patients	1	23	Good
Galantino, ML	2012	Integrative Cancer Therapies	Physical exercise	4	1	1	0	USA - New Jersey	2	1	1	1	1	1	1	1	BPI, Patient Specific Functional Scale, and Functional Assessment of Cancer Therapy-Breast	3	0	Participants experienced significant improvement in balance, as measured by FR, and flexibility, as measured by SR. The PSFS improved from 4.55 to 7.21, and HR-QOL measured by FACT-B also improved; both p<0.05. Participants also experienced a significant reduction in pain severity (3.9 to 2.79, p<0.05). Although not statistically significant, change in pain interference as measured by the BPI dem…	Preliminary data suggest that yoga may reduce pain and improve balance and flexibility in BCSs with AIAA. A randomized controlled trial is needed to establish the definitive efficacy of yoga for objective functional improvement in BCSs related to AIAA.	1	24	Good
Garcia, M.K.	2014	Integrative Cancer Therapies	Acupuncture	5	4	2	0	NOT SPECIFIED	2	1	1	1	1	1	1	1	BPI	3	0	Mean pain severity was 6.0 +/- 1.3 at baseline and 3.8 +/- 2.0 at follow up (p<0.0001). Pain interference was 6.2 +/- 2.3 at baseline and 4.3 +/- 2.8 at follow up (p<0.0011). On the MDASI, the mean symptom severity was 4.6 +/- 1.8 at baseline and 3.2 +/- 1.9 at follow up (p<0.0001), and mean symptom interference was 5.8 +/- 2.4 at baseline and 4.1 +/- 2.9 at follow up (p<0.002). Prescribed pain m…	Acupuncture was feasible, safe, and a helpful treatment adjunct for cancer patients experiencing uncontrolled pain in this study. Randomized placebo-controlled trials are needed to confirm these results.	1	20	Good
Gentile, D	2018	Journal of alternative and complementary medicine	Manual: Therapeutic touch	3	1	3	0	USA - North Carolina	2	1	1	1	0	0	0	0	ESAS	2	0	Two hundred ninety-one patients (50.9%) receiving HT and 281 (49.1%) receiving OM reported pretherapy and post-therapy pain. Pretherapy mean pain was higher in HT patients (M= 5.1, +/- 2.2) than OM (M=4.4, +/- 2.2), P<0.001; post-therapy mean pain remained higher in HT patients (M=2.6, +/- 2.1) than OM (M=2.0, +/- 1.8), p<0.001. Both HT (p<0.01) and OM (p<0.01) significantly reduced pin. Unadjust…	Both HT and OM significantly reduced pain score and yielded clinically significant pain improvement, although the duration of pain relief was unknown. OM was associated with increased odds of clinically significant pain improvement when controlling for pretherapy pain. In patients with severe pretherapy pain, the odds of clinically significant pain improvement between HT and OM were not significa…	1	23	Good
Gentile, Danielle and Boselli, Danielle and Yaguda, Susan and Greiner, Rebecca and Bailey-Dorton, Chase	2021	International Journal of Therapeutic Massage & Bodywork	Manual: Massage, Manual: Therapeutic touch	3	3	3	0	USA, Charlotte	2	0	1	1	0	0	0	0	Scale from 0 to 10 (scale is similar to the validated Edmonton Symptom Inventory (ESAS-r scale)	2	0	A total of 407 patients reported pre- and posttherapy pain scores, comprised of 233 (57.3%) who received HT and 174 (42.8%) who received OM. Pretherapy mean pain was higher in HT (M=5.1, ± 2.3) than OM (M=4.3, ± 2.1) (p < .001); posttherapy mean pain remained higher in HT (M=2.7, ± 2.2) than OM (M=1.9, ± 1.7) (p < .001). Mean difference in pain reduction was 2.4 for both HT and OM. Both HT (p < .…	Both HT and OM were associated with clinically significant pain improvement.	1	18	Fair
Goodarzi, Nasrin and Peymani, Javid and Ashayeri, Hasan and Meschi, Farahnaz and Sabet, Mehrdad and Akbari, Mohammad-Esmaeil	2021	Arak Medical University Journal	Mindfulness-based cognitive therapy, CBT (Psychotherapy: CBT)	4	0	2	1	Iran, Tehran	0	0	1	1	0	0	0	0	West Haven-Yale Multidimensional Pain Inventory (WHYMPI/ MPI; Kerns, Turk, and Rudy, 1985)	4	1	The current study results suggested that cognitive-behavioral therapy and mindfulness-based cognitive therapy were effective on pain experience (P<0.001); however, there was no significant difference between the intervention groups respecting pain experience	Based on the present research findings, cognitive-behavioral therapy and mindfulness-based cognitive therapy impacted the management and pain intensity of patients with breast cancer.	1	15	Fair
Greenlee, H	2016	Breast Cancer Research and Treatment	Acupuncture: electroacupuncture	5	1	2	1	USA - New York	2	1	1	0	1	1	1	1	BPI, Neuropathic Pain Scale	4	1	At week 12, both groups reported an increase in mean BPI-SF worst pain score, but no mean differences were found between groups (SEA 2.8 vs. EA 2.6, p=0.86). By week 16, the SEA group returned to baseline, while the EA group continued to worsen (mean=1.7 in SEA vs. 3.40 in EA, p=0.03). The increase in BPI-SF worst pain score was 1.62 points higher in the EA group than in the SEA group at week 16 …	In a randomized, sham-controlled trial of EA for prevention of taxane-induced CIPN, there were no differences in pain or neuropathy between groups at week 12. Of concern, subjects on EA had a slower recovery than SEA subjects. Future studies should focus on EA for treatment as opposed to prevention of CIPN.	0	28	Excellent
Griffith, K	2009	Cancer	Physical exercise	4	1	3	1	USA - Baltimore, Maryland	3	1	1	1	1	1	0	1	MOS-Pain	4	1	Exercise patients reported worsening MOS-physical function role limitations by end of cancer treatment (p=0.037). Younger age was associated with improved MOS-physical function (p=0.048). In all patients, increased exercise dose was associated with decreased MOS-pain (p=0.046), regardless of diagnosis. The percent change of peak VO2 between prostate and non-prostate cancer patients when adjusted …	Exercise during cancer treatment improves cardiorespiratory fitness and self-reported physical function in prostate cancer patients and in younger patients, regardless of diagnosis, and may attenuate loss of those capacities in patients undergoing chemotherapy. Exercise also reduces the pain experience.	1	20	Good
Han, X	2017	Bmc Cancer	Acupuncture	5	1	2	1	NOT SPECIFIED but supposedly in Zheijian, China	1	1	0	1	0	0	0	0	VAS	4	1	After 84 days (three cycles) of therapy, the pain was significantly alleviated in both groups, with a significantly higher decrease in the acupuncture treated group (p<0.01). The patients' daily activity evaluated by Fact/GOG-Ntx questionnaires significantly improved in the Met + Acu group (p<0.001). The NCV in the Met + Acu group improved significantly while amelioration in the control group was…	Acupuncture combined with methylcobalamin in the treatment of CIPN showed a better outcome than methylcobalamin administration alone.	1	19	Fair
He, LH and Tan, KP and Lin, XM and Yi, H and Wang, XL and Zhang, JS and Lin, JT and Lin, LZ	2021	MEDICINE	Electrical stimulation: TENS	3	1	3	1	China, Guangzhou	0	1	1	1	0	0	0	0	NRS	4	1	One hundred seventy-one patients were recruited (84 to control group and 87 to TENS group). NRS in TENS group has been largely decreased 77.9% right after treatment and 27.1% in 2 hours, before applying any analgesic medication, while that in control group was slightly downregulated right after treatment but gave a trend to increase at 1, 2, and 3 hours. When comparing both groups, pain was signi…	TENS reduces pain without increase analgesic medication consumption in patients with pancreatic cancer pain. It provides an alternative therapy for pain in pancreatic cancer.	1	23	Good
He, YH and Zhang, HB and Li, YF and Long, SQ and Xiao, SJ and May, BH and Zhang, AL and Guo, XF and Xue, CC and Lu, CJ	2022	ACUPUNCTURE IN MEDICINE	acupuncture	5	1	1	1	China, Guangzhou	1	1	1	1	0	0	0	0	NRS (10-point)	4	1	The overall trends favored acupuncture for both pain intensity and daily opioid consumption. The proportion of participants experiencing at least a 2-point reduction in the NRS at the end of the treatment was 93% (n=14/15) for the acupuncture group and 57% (n=8/14) for the control group (risk difference (RD) 36.1%, 95% confidence interval (CI) [7.4%–65.0%]; relative risk (RR) 1.63, 95% CI [1.02–2…	This pilot study showed that adding acupuncture to routine analgesia for patients with cancer pain was feasible and acceptable to patients. The clinical effects of adding acupuncture as an adjunctive therapy need to be further evaluated.	1	22	Good
Hershman, D	2018	JAMA- Journal of the American Medical Association	Acupuncture	5	1	3	1	USA - did not specify cities in the written article but was conducted across 11 different clinical sites	0	1	1	1	1	1	1	1	BPI	4	1	Among 226 randomized patients, 206 completed the trial. From baseline to 6 weeks, the mean observed BPI-WP score decreased by 2.05 points (reduced pain) in the true acupuncture group, by 1.07 in the sham acupuncture group, and by 0.99 points in the waitlist control group. The adjusted difference for true acupuncture vs. sham acupuncture was 0.92 points (95% CI, 0.20-1.65; p=0.01) and for true acu…	Among postmenopausal women with early stage breast cancer and aromatase inhibitor-related arthralgias, true acupuncture compared with sham acupuncture or with waitlist control resulted in a statistically significant reduction in joint pain at 6 weeks, although the observed improvement was of uncertain clinical importance	1	21	Good
Hiansdt, Jayani Sagaz and Boing, Leonessa and Sperandio, Fabiana Flores and de Bem Fretta, Tatiana and Coutinho de Azevedo GuimarÃ£es, Adriana	2021	Journal of Bodywork & Movement Therapies	Physical exercise	4	3	1	1	Brazil, Florianopolis	2	1	0	1	0	0	0	0	Visual Analogue Scale (VAS)	3	0	No significant effects were found on sleep quality and pain after the 12-week intervention with a mix dance protocol. Also, no significant difference was found between intervention and control group during post-intervention. The multiple linear regression analysis, controlled by stage of treatment, did not present a significant relationship between sleep quality and pain. Additionally, some spont…	The 12-week mix dance intervention did not seem to directly influence the sleep quality and pain of breast cancer survivors in this study; however, no adverse events were reported. Perhaps, a dance protocol focusing only in one modality of dance may be more effective for breast cancer survivors on sleep quality and pain.	0	20	Good
Hsieh, Fengâ€Chi and Miao, Naeâ€Fang and Tseng, Ingâ€Jy and Chiu, Hueiâ€Ling and Kao, Chingâ€Chiu and Liu, Doresses and Chen, Ruey and Tsai, Hsiuâ€Fen and Chou, Kueiâ€Ru	2019	European Journal of Cancer Care	Art/Music	4	3	2	1	Taiwan, Taipei	3	1	0	1	0	0	0	0	101-point numerical rating scale (NRS-101)	4	1	After 6, 12 and 24 weeks, HBMI significantly reduced symptom severity, pain intensity, overall fatigue, general fatigue, emotional fatigue and vigour (p < 0.05). Additionally, HBMI significantly reduced physical fatigue after 6 (p = 0.003) and 12 (p = 0.013) weeks and mental fatigue after 6 weeks (p = 0.001).	After 6, 12 and 24 weeks, HBMI reduced symptom severity, pain intensity and overall fatigue. Furthermore, HBMI instantaneously reduced physical and mental fatigue. We recommend that HBMI be administered to patients with breast cancer to reduce their negative thoughts associated with cancer.	1	26	Excellent
Hsiung, W.T.	2015	Complementary Therapies in Medicine	Acupressure	5	1	2	1	Taiwan	1	1	1	1	0	0	0	0	NRS (=Eleven-point scale)	4	1	The similarities between two groups were in postoperative pain and the onset of postoperative nausea and vomiting (PONV) at the baseline. Following acupressure, significant differences were found in postoperative pain (P=.03) and time of first flatus (P=.04); but not PONV (P=0.49), nor the time of first defecation (P=0.34).	Acupressure is a simple, noninvasive, safe, and economical procedure for improving the comfort of patients who undergo surgery for gastric cancer. Acupressure at the P6 and ST36 acupoints can improve postoperative comfort by alleviating pain and decreasing the time until first flatus.	1	22	Good
Huang, S.T.	2010	International Journal of Nursing Studies	Art/Music	4	1	3	1	Taiwan, Kaoshiung City	1	1	1	1	0	0	0	0	VAS	4	1	Using MANCOVA, there was significantly less posttest pain in the music versus the control group, p<0.001. Effect sizes were large, Cohen's d=0.64, sensation, d=0.70, distress, indicating that music was very helpful for pain. Thirty minutes of music provided 50% relief in 42% of the music group compared to 8% of the controls. The number needed to treat (NNT) to find one with 50% sensation relief w…	Soft music was safe, effective and liked by participants. It provided greater relief of cancer pain than analgesics alone. Thus nurses should offer calming, familiar music to supplement analgesic medication for persons with cancer pain.	1	22	Good
Ian M. Pawasarat, Emily M. Schultz, Justin C. Frisby, Samir Mehta, Mark A. Angelo, Samuel S. Hardy,and Tae Won B. Kim	2020	Journal of Palliative Medicine	Cannabis	1	0	3	1	USA, Camden	2	1	0	1	1	1	0	0	Edmonton Symptom Assessment System (ESAS)-reported pain	2	0	Identified 232 patients [95/232 MMJ(-); 137/232 MMJ(+)]. Pain, physical and total ESAS significantly improved for total MMJ(-) and MMJ(+); however, only MMJ(+) significantly improved emotional ESAS. MMJ(-) opioid consumption increased by 23% (97.5–120 mg/day MME, p = 0.004), while it remained constant (45–45 mg/day MME, p = 0.522) in MMJ(+). Physical and total ESAS improved in mild-moderate-MMJ(-…	MMJ(+) improved oncology patients’ ESAS scores despite opioid dose reductions and should be considered a viable adjuvant therapy for palliative management.	1	19	Fair
Jane, S.W.	2011	Pain	Manual: Massage	3	2	2	1	Taiwan	1	1	1	1	1	1	1	1	PPI-VAS	4	1	There were significant differences on PPI-VAS, Mood-VAS, Sleep-VAS, and Relaxation-VAS measures at T1 and T2 in the MT condition, while there were statistical significances on PPI-VAS (p<0.00) and Mood-VAS (p=.03) at T3 but not on the sleep-VAS (p<0.22) and Relaxation-VAS (p=0.89) measures. In contrast, none of the outcome measures reached a statistical significance over time (within session) for…	Massage therapy was shown to have beneficial within- or between subjects effects on pain, mood, muscle relaxation, and sleep quality. Results from repeated-measures analysis of covariance demonstrated that massage resulted in a linear trend of improvements in mood and relaxation over time. More importantly, the reduction in pain with massage was both statistically and clinically significant, and …	1	21	Good
Jane, S.W.	2009	Journal of Pain and Symptom Management	Manual: Massage	3	1	1	0	Taiwan	1	1	1	1	1	1	1	1	VAS, BPI, SF-MSF-MPQ	3	0	Massage therapy was shown to have effective immediate [t(29) = 16.5, p=0.000; t(29) = 8.9, p=0.000], short term (20-30 minutes) [t(29) = 9.3, p=0.000; t(29) = 10.1, p=0.000], intermediate (1-2.5 hours) [t(29) = 7.9, p=0.000; t(29) = 8.9, p=0.000], and long term benefits (16-18 hours) [t(29) = 4.0, p=0.000; t(29) = 5.7, p =0.000] on PPI and anxiety. The most significant impact occurred 15 [F=11.5 …	This study demonstrated that a single session of full-body massage decreased pain intensity and anxiety across time. Massage was shown to have immediate, short-term (10-20 or 30 minutes), intermediate (1-2.5 hours) and even long-term (16-18 hours) effects on decreasing PPI and anxiety, but there were no significant time effects for any of the physiological measures used (HR and MAP). This study a…	1	26	Excellent
Jensen, M	2012	International Journal of Clinical and Experimental Hypnosis	Mindfulness: Hypnosis	4	3	1	0	USA - Seattle, Washington	3	1	1	0	1	1	1	1	NRS	3	0	Analyses revealed (a) significant pre- to post-treatment decreases in pain intensity, fatigue, and sleep problems and (b) that pain intensity continued to decrease from posttreatment to 6-month follow-up. The improvement in the frequency of hot flashes could not be evaluated statistically, given that only two participants presented with problems with hot flashes. Although there was a slight incre…	The findings provide initial support for using hypnosis to manage symptoms in women who are breast cancer survivors. Clinical trials evaluating hypnosis efficacy over and above other treatments are warranted.	1	12	Poor
Johannsen, M	2017	Psycho-Oncology	Cognitive behavioral	4	3	3	1	Denmark, Aarhus	2	1	0	1	0	0	0	0	SF-MPQ-2, PPI, 11-point NRS	4	1	The intervention cost was 240€ per participant. The average total cost from T1 to T4 in the MBCT group was 1706€ compared with 2436€ in the control group (mean difference: 729€, P = .07). More women in the MBCT group (N:19/36; 52.8%) than in the control group (N:14/48; 29.2%) achieved an MCID in pain intensity (OR=2.71, P = .03). The MBCT was cost-effective with a probability of 85% with a value …	The MBCT group was associated with a 729€ lower average cost per participant and 2.71 higher odds of achieving MCID in pain intensity, compared with the control group. This indicates that the MBCT intervention is cost-effective, ie, associated with both better outcomes and lower costs for reducing persistent pain in women treated for BC.	1	22	Good
Johannsen, M.	2016	Journal of Clinical Oncology	Cognitive behavioral	4	3	3	1	Denmark, Aarhus	2	1	0	1	0	0	0	0	SF-MPQ, PPI, NRS	4	1	Statistically significant time × group interactions were found for pain intensity (d = 0.61; P = .002), the Present Pain Intensity subscale (d = 0.26; P = .026), the SF-MPQ-2 neuropathic pain subscale (d = 0.24; P = .036), and SF-MPQ-2 total scores (d = 0.23; P = .036). Only pain intensity remained statistically significant after correction for multiple comparisons. Statistically significant effe…	MBCT showed a statistically significant, robust, and durable effect on pain intensity, indicating that MBCT may be an efficacious pain rehabilitation strategy for women treated for breast cancer. In addition, the observed reduction in neuropathic pain, a pain type reported by women treated for breast cancer, further suggests the potential of MBCT but should be considered preliminary because of le…	1	23	Good
Johnson, J	2010	Journal of Pain and Management	Cannabis	1	2	3	1	UK and Romania, multiple cities	4	1	1	1	1	0	0	0	NRS	4	1	The change from baseline in mean pain NRS score was statistically significantly in favor of THC:CBD compared with placebo (improvement of −1.37 vs. −0.69), whereas the THC group showed a nonsignificant change (−1.01 vs. −0.69). Twice as many patients taking THC:CBD showed a reduction of more than 30% from baseline pain NRS score when compared with placebo (23 [43%] vs. 12 [21%]). The associated o…	This study shows that THC:CBD extract is efficacious for relief of pain in patients with advanced cancer pain not fully relieved by strong opioids	1	23	Good
Johnson, J	2013	Journal of Pain and Symptom Management	Cannabis	1	2	1	1	UK and Belgium, 23 cities	4	1	1	1	1	1	1	1	BPI	2	0	The efficacy end point of change from baseline in mean Brief Pain Inventory-Short Form scores for “pain severity” and “worst pain” domains showed a decrease (i.e., improvement) at each visit in the THC/CBD spray patients. Similarly, the European Organization for Research and Treatment of Cancer Quality of Life Questionnaire-C30 scores showed an improvement from baseline for insomnia (54.1–40.5, 2…	This study showed that the long-term use of THC/CBD spray was generally well tolerated, with no evidence of a loss of effect for the relief of cancer-related pain with long-term use. Furthermore, patients who kept using the study medication did not seek to increase their dose of this or other pain-relieving medication over time, suggesting that the adjuvant use of cannabinoids in cancer-related p…	1	18	Fair
Kasymjanova, G	2013	Current Oncology	Acupuncture	5	3	1	0	Canada, Quebec	2	1	1	1	0	0	0	0	ESAS	2	0	At the end of treatment, pain had improved clinically in 20 patients (61%), remained stable in 11 (33%), and deteriorated in 2 (6%). Before acupuncture, 22 patients (67%) reported moderate-to-severe pain (score ≥ 4); after acupuncture, the number of patients with moderate-to-severe pain had declined to 11 (33%, chi-square test p = 0.05). 8 patients who were taking narcotics for pain reported a st…	Statistically significant improvements in pain, appetite, nausea, nervousness, and well-being were observed. A clinically important improvement (2 points on the ESAS) was reported by 61% of patients for pain and by 33% for well-being. A significant positive correlation between improved well-being and the number of acupuncture sessions was observed. This correlation remained significant even after…	1	21	Good
Kim, K	2018	Integrative Cancer Therapies	Acupuncture	5	0	1	1	Republic of Korea, Yongin	0	0	0	1	1	1	1	1	Grade/dose of analgesics	4	1	In the primary outcome, 64.3% of the patients (9/14) in the IA treatment group reported a reduction in the consumption of analgesics, with regard to the baseline level, in comparison with 38.5% (5/13) of the sham IA group (P = .180). The self-reported level of pain using NRS had significantly decreased by −1.54 ± 1.45 and −1.15 ± 1.57 after treatment, by −1.57 ± 2.06 and −1.54 ± 1.20 at the first…	The findings from this study suggest that IA treatment might reduce analgesic usage in the early World Health Organization analgesic ladder stage cancer patient, though it could not show significant outcome differences between the experimental and sham groups due to design limitation of sham IA.	0	27	Excellent
Kutner, J	2008	Annals of Internal Medicine	Manual: Massage	3	0	3	1	USA - Aurora	4	1	0	1	1	0	0	0	BPI, Memorial Pain Assessment Card	4	1	Both massage and pain groups demonstrated immediate improvement in pain (massage, −1.87 points [95% CI, −2.07 to −1.67 ]; control, −0.97 point [CI, −1.18 to −0.76]) and mood (massage, 1.58 points [CI, 1.40 to 1.76]; control, 0.97 point [CI, 0.78 to 1.16]). Massage was superior for both immediate pain and mood (mean difference, 0.90 and 0.61 points, respectively; P < 0.001). No between-group mean …	Both massage and pain groups demonstrated immediate improvement in pain and mood, while no between-group mean differences occurred over time in sustained pain, QOL, symptom distress, or analgesic medication use. Massage may have immediately beneficial effects on pain and mood among patients with advanced cancer. Given the lack of sustained effects and the observed improvements in both study group…	1	20	Good
Kwekkeboom, K	2008	Journal of Pain and Symptom Management	Mindfulness: Relaxation	4	3	1	1	USA - Midwest	1	1	1	1	1	1	1	1	NRS	4	1	Greater change in pain intensity (Z = −2.15, P < 0.05), greater change in pain-related distress (Z = −1.82, P < 0.05), and greater perceived control over pain (Z = −3.02, P < 0.01) were reported with PMR compared to control. Similarly, greater change in pain intensity (Z = −2.70, P < 0.01), greater change in pain-related distress (Z = −2.11, P < 0.05), and greater perceived control over pain (Z =…	In comparing means between treatment and control conditions, both PMR and analgesic imagery produced greater improvements in pain intensity, pain-related distress, and perceived control over pain than the control condition. About half of the participants achieved a clinically meaningful improvement in pain with each intervention. Patients who achieved a meaningful improvement in pain with analges…	1	17	Fair
Lacroix, C	2019	Integrative Cancer Therapies	Mindfulness: Hypnosis	4	3	1	1	Belgium, multiple sites	1	1	1	1	0	0	0	0	PMPS	2	0	Among the patients who underwent mastectomy with hypnosedation, only 1 out of 21 experienced PMPS (4.8%), compared with 9 out of 21 (42.9%) in the GA group (P = .008) HYP group had lower distress score (4.2) compared to GA group (8.81) (P=2.2e-16). ROM for shoulder was also less frequently affected in the hypnosedation group, as only 1 patient had decreased ROM, instead of 7 in the other group (P…	The study shows a statistically significant lower incidence of PMPS in HYP group compared with GA group. Decreased shoulder ROM and anxiety scales were also statistically lowered in group HYP. Incidence of lymphedema was lower but not statistically different. The study demonstrates that hypnosis sedation is associated with reduced development of post-mastectomy chronic pain.	1	22	Good
Lam, T	2017	BMC Complementary Medicine and Therapies	Acupuncture	5	2	1	1	China, Guangzhou; Hong Kong, Causeway Bay	1	1	1	1	0	0	0	0	NRS, PGIC	4	1	According to analysis of the seven treatment sessions, the magnitude of pain score reduction tended to decrease in both treatment arm 1 and control arm, while it increased in treatment arm 2. For the among-group comparisons at each time point, there was a statistically significant improvement in the pain score in treatment arm 2 on the fifth day of treatment (1.79 ± 0.89, P=0.04). For the patient…	The results of this pilot study indicate that acupuncture at the si guan xue plus commonly used acupoints tends to be effective in reducing cancer pain. It may also be beneficial in controlling cancer pain in advanced cancer patients. The use and addition of the si guan xue in acupuncture for cancer pain has also been found to be feasible and manageable.	0	18	Fair
Lee, J	2019	Cancer Nursing	Electrical stimulation: TENS	3	1	1	1	USA - Iowa City	2	1	1	1	1	1	0	0	MPQ	4	1	MPQ resting pain scores (range, 0–45) decreased (ie, improved) significantly from before to after treatment for all TENS conditions (on average, by 3.0 [3.2] for active TENS, P < .001; 1.5 [2.1] for placebo TENS, P < .001; and 0.9 [1.7] for no TENS, P = .001). The decrease for active TENS was significantly greater than the decrease for placebo TENS (P =.01) and the decrease for no TENS (P < .001)…	Resting pain (McGill Pain Questionnaire and VAS) decreased significantly more after active TENS than placebo or no TENS; changes in function and pain with function did not differ between conditions. Active TENS decreased fatigue significantly more than no TENS and was rated as more effective than placebo TENS. Transcutaneous electrical nerve stimulation improves pain in HNC patients receiving rad…	1	22	Good
Lee, J	2014	Integrative Cancer Therapies	Acupuncture: moxibustion	5	4	1	1	Republic of Korea, Gangdong	1	1	0	1	0	0	0	0	BPI	4	1	After 7 days of moxibustion treatment, there was a significant decrease in the total BPI score, BPI intensity score, and BPI interference score compared with baseline in the TM group, but no such decreases were observed in the SM group. The differences in total BPI, BPI intensity, and BPI interference between day 0 and day 7 were −0.97 ± 1.05 versus 0.35 ± 0.60 (P = .025), −0.82 ± 0.93 versus 0.4…	The total BPI score significantly decreased in the TM group compared with the SM group The 2 subsets of BPI, pain intensity score and pain interference score, also significantly decreased in the TM group. Even after adjusting for the values of opioid consumption, these results remained significant. FACT-G did not significantly improve in the TM group. The blinding to sham moxibustion was credible…	1	20	Good
Li, X	2011	Breast Cancer Research and Treatment	Art/Music	4	1	3	1	China, Shaanxi	1	1	0	0	0	0	0	0	SF-MPQ includes VAS	4	1	Music therapy was found to reduce the PRI-total score in the intervention group significantly compared with the control group with a mean difference (95% CI) of −2.38 (−2.80, −1.95), −2.41 (−2.85, −1.96), and −1.87 (−2.33, −1.42) for the 1st, 2nd, and 3rd post-tests, respectively. Significant improvement in VAS was also found in the intervention group compared with the control group at the first …	Music therapy was found to reduce the PRI-total score, VAS, and PPI scores in the intervention group significantly compared with the control group. The results indicate that music therapy is a feasible and effective non-pharmacological intervention for pain in female breast cancer patients after radical mastectomy.	1	15	Fair
Lichtman, A	2017	Journal of pain and symptom management	Cannabis	1	0	3	1	MULTISITE: Belgium, Bulgaria, the Czech Republic, Estonia, Germany, Hungary, Latvia, Lithuania, Poland, Romania, the U.K., and the U.S. (114 centers)	2	1	0	1	1	1	0	0	NRS	4	1	In intention to treat (ITT) population, median percent improvement was 10.7% in the nabiximols group, compared to 4.5% in the placebo group, resulting in a treatment difference of 3.41% (95% CI: 0.00%–8.16%; P = 0.0854). In per-protocol (PP) population, the median percent improvement was 15.5% and 6.3%, resulting in a treatment effect in favor of nabiximols of 5.49% (95% CI: 0.00–11.11; P = 0.037…	Primary efficacy endpoint did not show a significant treatment response in favor of nabiximols. However, nabiximols was statistically superior to placebo on two of three quality-of-life instruments at Week 3 and on all three at Week 5. Adjunctive nabiximols did not significantly impact daily maintenance opioid dose, breakthrough opioid dose, or total daily opioid dose. Although not superior to pl…	1	21	Good
Lim, J	2011	Acupuncture in Medicine	Acupuncture	5	0	1	1	Canada, Victoria	2	1	1	1	0	0	0	0	ESAS	4	1	Total symptom scores were reduced by an average of 22% after each acupuncture visit and by 14% after each supportive care visit (immediate effects). Compared with baseline, ESAS scores at the end of the follow-up period (at 6 weeks after intervention) were reduced by 19% for the acupuncture arm and 26% for nurse-led supportive care (longer-term effects).	Patients appear to benefit from incorporating acupuncture in the treatment of advanced incurable cancer. Acupuncture was well tolerated with no significant or unexpected side effects. Acupuncture had an immediate effect on all symptoms, whereas nurse-led supportive care had a larger impact 6 weeks after the final session. Both interventions appear helpful to this population and warrant further st…	1	15	Fair
Loh, J	2015	Pain Medicine	Electrical stimulation: TENS	3	0	2	0	USA	3	0	0	1	0	0	0	0	VAS, NRS, SF-MPQ	2	0	TENS proved beneficial in 69.7% (53/76) of patients over the course of 2 months. In TENS responsive patients (40/55 patients who properly filled out pre- and post-treatment questionnaires that allowed for analyzable data), VAS scores decreased by 9.8 on a 0–100 mm scale ( P < 0.001), and NRP scores decreased by 0.8 on a 1–10 scale ( P < 0.001). TENS unresponsive patients (15/55) showed worsening …	Study results show that TENS has positive benefits in cancer patients when administered appropriately. While more rigorous studies are required to prove a definitive benefit from TENS, our findings look promising, with TENS proving efficacious in most patients, especially when used as goal-directed therapeutic tool.	1	11	Poor
Lopez, G	2017	Supportive Care in Cancer	Manual: Massage	3	1	3	1	USA - Houston	2	1	0	1	1	1	1	0	ESAS	2	0	Massage therapy was associated with statistically (p < .0001) and clinically significant (reduction ≥1) improvements in symptoms of pain, fatigue, anxiety, well-being, and sleep for both patients (-1.55, -2.13, -1.34, -1.95, -1.26 respectively) and caregivers (-1.97, -1.54, -2.08, -1.97, -1.93). Results also showed statistically (p < .0001) and clinically significant improvements in ESAS subscale…	Patients and caregivers reported a moderately high baseline symptom burden. Massage therapy was associated with statistically and clinically significant improvements in symptoms of pain, fatigue, anxiety, well-being, and sleep and ESAS subscales for both patients and caregivers. Greater massage duration (30 vs 60 min) did not lead to greater symptom reduction. Further study is warranted regarding…	1	16	Fair
Lopez, G	2019	Supportive Care in Cancer	Art/Music	4	0	2	0	USA - Houston	1	1	1	1	1	1	0	1	ESAS	2	0	Statistically and clinically significant improvement (means) for anxiety (− 2.3 ± 1.5), drowsiness (− 2.1 ± 2.2), depression (− 2.1 ± 1.9), nausea (− 2.0 ± 2.4), fatigue (− 1.9 ± 1.5), pain (− 1.8 ± 1.4), shortness of breath (− 1.4 ± 2.2), appetite (− 1.1 ± 1.7), and for all ESAS subscales (all ps < 0.02) were observed. The highest clinical response rates (reduction of ≥ 1 in symptom scores) were…	This study showed clinically significant improvement across a variety of symptoms commonly experienced by cancer patients, after one session of music therapy. Study also showed statistically and clinically significant improvements in both physical (ESAS PHS) and psychosocial symptoms (ESAS PSS) when assessed immediately before and after the music therapy session.	1	17	Fair
Lopez, G	2018	Journal of Cancer	Acupuncture	5	0	3	0	USA - Houston	2	1	1	1	1	1	1	1	ESAS	2	0	Statistically significant reduction/improvement (pre/post) was observed for all ESAS symptoms and subscales for the initial acupuncture treatment (p <0.001). Hot flashes had the highest mean reduction (-1.93), followed by fatigue (-1.72), numbness/tingling (-1.70), and nausea (-1.67). Clinically significant reductions were also observed for ESAS subscales of GDS (-12.2), PHS (-8.5), and PSS (-2.6…	Outpatient acupuncture was associated with immediate & longitudinal significant improvement across a range of symptoms commonly experienced by individuals during cancer care. We observed statistically and clinically significant reduction/improvement in most individual ESAS symptoms and across all subscales after a single acupuncture treatment. At first follow up, we also observed statistically si…	1	15	Fair
López-Sendín, N	2012	Journal of Alternative and Complementary Medicine	Physiotherapy	4	0	1	1	Spain, Salamanca	1	1	1	1	0	0	0	0	BPI, MPAC	4	1	A significant group×time interaction with greater improvements in intervention group compared to the control was found for BPI worst pain (F=3.5, p=0.036), BPI pain right now (F=3.94, p=0.027), and BPI index (F=13.2, p<0.001), and for MSAS Psychological (F=8.480, p=0.001).	The current study demonstrated that the combination of massage and exercises can reduce pain and can improve mood in patients with terminal cancer. A sustained effect on pain and psychologic distress existed; however, parameters such as physical distress and the least pain were no greater in the intervention group as compared to the sham	1	19	Fair
Lynch, M	2014	Journal of Pain and Symptom Management	Cannabis	1	1	1	1	Canada, Nova Scotia	2	1	0	1	0	0	0	0	NRS	4	1	There were no significant differences between groups before treatment. The mean pretreatment (seven day average) NRS-PI score was 6.75 (6.17–7.33). During active treatment, the mean NRS-PI score dropped to 5.5 (4.43–6.57) at mid-treatment (during placebo treatment: 6.31 [5.58–7.04]) and to 6.00 (6.98–5.02) at the end of four weeks of active treatment (placebo treatment: 6.38 [5.67–7.09]). A repea…	When examining the whole group, there was no statistically significant difference between the treatment and the placebo groups on the NRS-PI. A responder analysis demonstrated that there were five participants who reported a two-point or greater reduction in pain that trended toward statistical significance and the number needed to treat was five	0	19	Fair
Lyon, D	2015	Springerplus	Electrical stimulation	3	1	3	1	USA - Richmond	2	1	0	1	1	0	0	0	HADS, BPI	4	1	Symptom severity of depression, anxiety, and fatigue and sleep disturbances were generally mild to moderate. Levels of pain were low. Anxiety was highest prior to the initial chemotherapy and decreased over time. The primary outcome assessment (symptoms of depression, anxiety, fatigue, pain, sleep disturbances) revealed no statistically significant differences between the two groups, actual CES v…	Study showed there is no evidence for the routine use of CES during the chemotherapy period for symptom management in women with breast cancer. Further symptom management modalities should be evaluated to mitigate symptoms of depression, anxiety, fatigue, pain and sleep disturbances over the course of chemotherapy.	0	21	Good
Mao, J	2014	European Journal of Cancer	Acupuncture: electroacupuncture	5	1	2	1	USA - Philadelphia	2	1	0	1	1	0	0	0	BPI	4	1	Of the 67 randomly assigned patients, mean reduction in pain severity was greater in the EA group than in the WLC group at Week 8 (−2.2 versus −0.2, p = 0.0004) and at Week 12 (−2.4 versus −0.2, p < 0.0001). Pain-related interference measured by BPI also improved in the EA group compared to the WLC group at both Week 8 (−2.0 versus 0.2, p = 0.0006) and Week 12 (−2.1 versus −0.1, p = 0.0034). SA p…	Compared to usual care (wait list control), EA produced clinically important and durable improvement in arthralgia related to AIs in breast cancer patients, and SA (sham acupuncture) had a similar effect.	1	19	Fair
Mao, J	2009	Integrative Cancer Therapies	Acupuncture: electroacupuncture	5	1	1	0	USA - Philadelphia	0	1	1	1	1	1	1	1	BPI	2	0	From baseline to the end of intervention, patients reported reduction in pain severity (5.3 to 1.9), stiffness (6.9 to 2.4), and joint symptom interference (4.7 to 0.8), all P<0.001; 11/12 considered joint symptoms “very much better” based on PGIC. Subjects also reported significant decrease in fatigue (4.4 to 1.9, p=0.005) and anxiety (7.1 to 4.8, p=0.01).	Patients reported approximately a 60% reduction in joint pain severity, stiffness, and functional interference. Acupuncture was well tolerated, and despite needling in arms on the side where breast cancer surgery was performed, no infection, development or worsening of lymphedema was reported. Acupuncture not only appeared to reduce pain, but also may have improved anxiety and fatigue.	1	22	Good
Maqsood, S. and Rafiq, M.	2019	Anaesth. Pain Intensive Care	Mindfulness: Hypnosis	4	1	2	1	Pakistan, Lahore	0	0	1	1	0	0	0	0	Visual subjective pain rating	3	0	Table 1 shows that hypnosis was effective in pain management of patients with cancer, as the four times of repeated rating had significant differences, [Wilk’s Lambda = 0.010, F=1536.62, p < 0.001, multivariate partial eta squared = 0.99]. Regarding the type of suggestibility, it was indicated that emotional suggestibility is more potent than physical suggestibility, [Wilk’s Lambda=0.59, partial …	On the basis of this current research, it is concluded that hypnosis has significant effect on pain reduction due to breast cancer. This effect is for short duration; however, this positive effect may be prolonged by increasing the number of hypnotic sessions.	1	14	Poor
McNeely, M	2008	Cancer	Physical exercise	4	2	2	1	Canada, Edmonton	4	1	1	1	0	0	0	0	SPADI	4	1	On the basis of intention-to-treat analyses, PRET was superior to TP for improving shoulder pain and disability (−9.6; 95% confidence interval [95% CI], −16.4 to −4.5; P = .001), upper extremity strength (+10.8 kg; 95% CI, 5.4–16.2 kg; P < .001), and upper extremity endurance (+194 repetitions × kg; 95% CI, 10–378 repetitions × kg; P = .039). Changes in neck dissection impairment, fatigue, and qu…	The PRET program significantly reduced shoulder pain and disability and improved upper extremity muscular strength and endurance in head and neck cancer survivors who had shoulder dysfunction because of spinal accessory nerve damage.	1	20	Good
McNeely, M	2004	Head & Neck	Physical exercise	4	3	1	1	Canada, Edmonton	2	1	0	1	0	0	0	0	SPADI	4	1	Significant improvements were found in favor of the PRET group in active shoulder external rotation (p = .001) with the PRET group improving by 13.5% and the control group improving by 3.8%., shoulder pain (p = .038) with pain score decrease by 17% in the PRET group compared with a slight increase (1.7%) in the control group, and overall score for shoulder pain and disability (p = .045) with SPAD…	The preliminary findings, although limited, suggest a potential therapeutic role for resistance exercise as an adjunct to standard physical therapy treatment. The study results demonstrate a high rate of completion and adherence with the PRET program among patients with head and neck cancer indicating feasibility of PRET program and RCT.	1	24	Good
Mehling, W	2007	Journal of Pain and Symptom Management	Acupuncture & Manual: Massage	5	1	3	1	USA - San Francisco	1	1	0	1	1	0	0	0	NRS	4	1	Participants in the intervention group experienced a decrease of 1.4 points on a 0–10 pain scale, compared to 0.6 in the control group (P = 0.038), and a decrease in depressive mood of 0.4 (on a scale of 1–5) compared to ±0 in the control group (P = 0.003).	Providing massage and acupuncture in addition to usual care resulted in decreased pain and depressive mood among postoperative cancer patients when compared with usual care alone. These findings merit independent confirmation using larger sample sizes and attention control.	1	19	Fair
Mendoza, M	2017	Psycho-oncology	Cognitive behavioral	4	3	1	1	USA - Seattle	3	1	1	1	0	0	0	0	NRS	4	1	With respect to the planned between-group comparisons in pretreatment to post-treatment changes in the primary outcomes, we found significantly greater improvements (P < .001) following active treatment, relative to the control condition, for sleep problems, fatigue, and average pain intensity. For the secondary outcome variables, significant between-groups differences emerged for depression (P <…	The findings support the primary hypothesis that the VMWH-CBT intervention results in clinically significant greater improvements in pain, fatigue, and sleep problems than an EC intervention. The same effects were found in the secondary outcomes assessing depression, pain catastrophizing, cancer treatment distress, and pain interference.	1	17	Fair
Meng, F	2018	Medicine	Acupuncture	5	0	2	1	China, Xianyang	0	1	0	1	1	1	1	1	NRS	2	0	After 14-day treatment, patients in the acupuncture group (change from baseline= -4.2) showed more promising effectiveness in NRS score than the control group (change from baseline= -2.2) (P < .01).	The results of this study demonstrated that patients who received acupuncture treatment at pain acupoints for CCP had more promising effectiveness than patients who underwent acupuncture management at regular acupoints, although patients did not differ significantly at other outcome measurements of EORTC QLQ-C30 and KPS scores.	1	16	Fair
Miladinia, M	2017	Cancer Nursing	Manual: Massage	3	1	2	1	Iran, Ahvaz	2	1	0	1	0	0	0	0	NRS	4	1	Results of repeated-measures ANOVA showed a statistically significant difference between the 2 groups in terms of pain, fatigue (P = .001), and sleep disorder intensity (P = .015) from baseline to the end of the fifth week. In the intervention group, repeated-measures ANOVA revealed that the SSBM intervention significantly reduced progressive pain, fatigue, and sleep disorders (symptom cluster) i…	Results showed that the SSBM intervention significantly reduced the progressive sleep disorder, pain, fatigue, and improved sleep quality over time.	1	18	Fair
Miladinia, M and Voss, JG and Molavynejad, S and Malehi, AS and Zarea, K and Nouri, EM and Ahmadzadeh, A	2021	JCO ONCOLOGY PRACTICE	Manual: Massage; Art/Music	3	1	3	1	Iran, Ahvaz	2	1	1	1	0	0	0	0	NRS (11-point)	4	1	Pain and fatigue intensity decreased significantly over time between the intervention groups compared with the standard care group. In the massage and music therapy groups, a progressive reduction of pain and fatigue intensity over time (from the baseline to the fourth week) was observed. Fatigue intensity did not differ between the two intervention groups. Pain intensity decreased more in the ma…	Light massage was more effective and persisted longer than the music therapy for controlling leukemia-related pain and fatigue in adult patients with acute leukemia.	1	21	Good
Miller, Katherine R. and Patel, Jai N. and Symanowski, James T. and Edelen, Connie A. and Walsh, Declan	2019	American Journal of Hospice & Palliative Medicine	Acupuncture	5	3	2	0	USA, Charlotte	2	0	1	1	1	1	0	0	Edmonton Symptom Assessment Scale (ESAS)	2	0	One hundred seventy acupuncture treatments from 68 individual patients were studied. Significant reductions in mean pain scores were observed after the first treatment ( 1.9 + 1.8; P < .001) and across all treatments ( 1.7 + 1.9; P < .001). Multivariable analysis demonstrated clinically meaningful pain improvement with higher baseline pain scores (odds ratio [OR]: 1.79, 95% confidence interval [C…	Acupuncture improved cancer-related pain and other symptoms. Those with higher baseline pain scores and advanced disease were more likely to achieve significant pain reduction. Improved depression and fatigue were closely related to pain reduction. Further studies are needed to confirm pain response variables, establish durability, and develop a personalized approach to acupuncture.	1	17	Fair
Molassiotis, A	2019	Integrative Cancer Therapies	Acupuncture	5	3	2	1	Hong Kong,	2	1	0	1	1	1	1	1	BPI	4	1	Significant changes at 8 weeks were detected in relation to primary outcome (pain), the clinical neurological assessment, quality of life domains, and symptom distress (all P < .05). Improvements in pain interference, neurotoxicity-related symptoms, and functional aspects of quality of life were sustained in the 14-week assessment (P < .05), as were physical and functional well-being at the 20-we…	Acupuncture is an effective intervention for treating chemotherapy-induced peripheral neuropathy and improving patients’ quality of life and experience with neurotoxicity-related symptoms with longer term effects evident	1	19	Fair
Mozafari-Motlagh, MR and Nejat, H and Tozandehjani, H and Samari, AA	2019	JOURNAL OF NURSING AND MIDWIFERY SCIENCES	Psychotherapy: CBT & Mindfulness: Relaxation	4	0	1	1	Iran, Mashhad	2	1	1	1	0	0	0	0	shortened Brief Pain Inventory (BPI), Pain Self-Efficacy Questionnaire (PSEQ)	4	1	The results showed that the interventional group had a significant decrease in perceived pain (P < 0.01). The pain self-efficacy of patients significantly increased in comparison to the control group in posttest and follow-up stage (P < 0.01).	According to the results, it can be concluded that using integrated therapy with mindfulness has been effective in reducing pain and enhancing pain self-efficacy in breast cancer patients. Therefore, it can be an adequate complementary therapy for patients with breast cancer.	1	14	Poor
Mücke, M	2018	European journal of pain (London, England)	Electrical stimulation	3	0	1	0	Germany, Bonn	0	1	1	1	0	0	0	0	NRS, painDETECT, German pain questionnaire (GPQ)	2	0	The mean pain reduction from baseline to the therapy phase (average from days 1–3) achieved by matrix therapy was 30% (p < 0.001), under stable daily controlled-release opioid doses between 177 and 184 mg/day (OME). (Mean pain intensity on day 1 of the therapy was 41.4 corresponding to a pain reduction of 23%; on day 2 the average pain intensity was 38.0, and on day three 35.5, a decline of 34% c…	The findings indicate that 4 Hz low-frequency stimulation using a matrix electrode may be a promising approach as a complementary therapy to cancer pain relief. The high acceptance rate and the absence of major side effects underline the practicability of this easily applicable approach. The significant overall pain reduction of 30% during the treatment days associated with a statistical trend to…	1	17	Fair
Nainis, N	2006	Journal of Pain and Symptom Management	Art/Music	4	0	2	0	USA - Chicago	1	1	1	1	1	1	1	1	ESAS	2	0	There were statistically significant reductions in eight (anxiety, tiredness p<0.001; pain, depression, drowsiness, appetite, well-being, breathlessness p<0.05)of nine symptoms measured by the ESAS, including the global distress score, as well as significant differences in most of the domains measured by the STAI-S. 46 (92%) of the subjects expressed comfort with the process and desire to continu…	There were statistically significant reductions in eight of nine symptoms measured by the ESAS. This study provides beginning evidence for the efficacy of art therapy in reducing a broad spectrum of symptoms in a diverse sample of cancer inpatients	1	16	Fair
Ngamkham, S and Yang, JJ and Smith, EL	2021	ASIA-PACIFIC JOURNAL OF ONCOLOGY NURSING	Mindfulness: Relaxation	4	1	1	1	Thailand, Nakhon Sawan	2	1	1	1	0	0	0	0	Brief Pain Inventory-Short Form (BPI-SF)	4	1	When compared to the control group, the TBbM participants reported no statistically significant improvements in pain or other outcomes. While not statistically significant, the effect size indicated that pain did improve in the TBbM group (Cohen’s d = 0.41).	Given the suboptimal recruitment and retention rates, modification of the intervention is warranted. Further, our findings suggest that the intervention had a moderate effect on pain.	1	18	Fair
Notaro, P	2016	Supportive Care in Cancer	Electrical stimulation	3	3	1	0	Italy, Milan	0	1	1	1	0	0	0	0	NRS	2	0	One hundred percent of patients reached a pain relief ≥50 %. Pain score was reduced from 8.4 ± 1.4 at baseline to 2.9 ± 1.5 (p = 0.008) after treatment, with a mean pain relief of 89%. The sleeping hours improved from 4.4 ± 1.2 to 7.5 ± 1.1. The duration of pain control by scrambler therapy was 7.7 ± 5.3 weeks.	Scrambler therapy does not present toxicity and allows opioids dosage reduction, and it is also a repeatable treatment. Present novel data support that scrambler therapy seems to be effective for the treatment of cancer pain. Further evaluation in randomized and controlled clinical trials should be performed to confirm our findings	1	16	Fair
Noyes, R	1975	Clinical pharmacology and therapeutics	Cannabis	1	0	1	1	USA - Iowa City	1	1	0	1	0	0	0	0	Study-specific evaluation form	4	0	Significant differences were observed between placebo and 20mg THC and between placebo and codeine (p<0.05). Other differences did not reach significance. Mean hourly pain reduction scores show that peak effect of codeine (both low and high doses) occurred at 3 hours following administration, while peak analgesic effect of 20 mg THC did not develop until 5 hour mark. Patients receiving 20 mg of T…	This trial demonstrated analgesic effect of THC in patients with cancer pain, especially high dose THC. However, THC is highly sedating and produces mental effects, which in a dose of 20 mg prohibit its therapeutic use. Although somewhat sedating as well, 10 mg THC is well tolerated and has mild analgesic effects.	1	18	Fair
Noyes, R	1975	Journal of clinical pharmacology	Cannabis	1	0	1	1	USA	1	1	0	1	0	0	0	0	Pain reduction and pain relief score (measured hourly x 6hrs)	4	0	Analysis showed a significant trend toward progressive relief of pain with increasing doses of the drug (P<0.00l). Scores for combined high dose levels (15 and 20 mg) showed a significant difference in the expected direction of greater pain relief compared to combined low dose levels (5 and 10 mg) (P <0.025, paired observation method). Peak analgesic effect occurred at 3 hrs following 10 mg and 1…	A preliminary trial of oral dclta-9-tetrahydrocannabinol (THC) demonstrated an analgesic effect of the drug in patients experiencing cancer pain. Pain relief significantly superior to placebo was demonstrated at high dose levels (15 and 20 mg). At these levels, substantial sedation and mental clouding were re- ported. Patients receiving 20 mg THC were heavily sedated and even at 15 mg reported co…	1	17	Fair
Oh, B	2013	Acupuncture in Medicine	Acupuncture: electroacupuncture	5	1	1	1	Australia, Sydney	2	0	0	1	1	0	0	0	WOMAC, BPI-SF	4	1	There were no significant differences in joint pain, stiffness and physical function (WOMAC), overall pain severity and interference with daily functioning(BPI-SF), QOL (FACT-G), hand strength or inflammatory markers (CRP and ESR) between the sham and real EA groups. However, trends were observed in stiffness, physical function and total WOMAC at week12 in favor of real acupuncture, and ESR at we…	There were no significant differences between EA and SA in outcome measures. However, positive trends were observed in stiffness and physical function at week 12 in favor of real EA	0	18	Fair
Olson, K	2003	Journal of Pain and Symptom Management	Manual: Reiki	3	4	1	1	Canada, Edmonton	1	1	0	1	0	0	0	0	VAS	4	1	Participants who received standard opioid therapy plus Reiki on Day 1 reported a significant improvement in pain, (P = 0.035) and a significant drop in diastolic blood pressure (P = 0.005) and pulse (P = 0.019), compared to participants who received standard opioid therapy plus rest. On Day 4, participants who received standard opioid therapy plus Reiki again experienced a significant drop in pai…	Participants in treatment group experienced improved pain control on Days 1 and 4 following treatment, compared to control group, and improved quality of life, but no overall reduction in opioid use. This small study lends support to the hypothesis that Reiki, when used in conjunction with standard opioid pain management strategies, relieves pain and improves quality of life	1	20	Good
Ozalevli, S	2010	Supportive Care in Cancer	Physiotherapy	4	1	1	0	Turkey, Izmir	1	1	1	1	0	0	0	0	VAS	1	0	Significant decrease in the severity of the dyspnea, fatigue, and pain symptoms (p < 0.05), improvement in the physical mobility, pain, energy, emotional status and sleep subcategories of the NHP (p≤0.05), and increase in the 6-min walking distance (75 ± 15.95 m, p = 0.003). Pulmonary function test results and KPS scores did not show statistically significant changes (p > 0.05).	The ICP program for patients with lung cancer reduced symptoms, including dyspnea, fatigue, and pain, and improved exercise capacity and health-related quality of life.	1	20	Good
Paley, C	2011	Acupuncture in Medicine	Acupuncture	5	0	1	0	UK - West and North Yorkshire	2	0	1	1	0	0	0	0	NRS, VAS, Treatment Satisfaction Questionnaire (TSQ) adapted from the Pain Treatment Satisfaction Scale	3	0	All 5 patients responded that they were either ‘very satisfied’ or ‘satisfi ed’ to all questions on the TSQ both during and after treatment, which included questions on comfort, positioning and treatment duration. Mean resting pain intensity immediately before treatment was 4.3 and this reduced to 0.8 during and post-treatment. Movement related pain immediately before treatment was 7.7 and this r…	Acupuncture is well tolerated and safe in a small group of patients suffering from CIBP. Patients reported decreases in their pain both at rest and on movement during and immediately after treatment, although the sample size was too small to draw any conclusions from the results.	1	17	Fair
Parás-Bravo, P	2018	BMC Complementary and Alternative Medicine	Mindfulness: Relaxation	4	3	3	0	Spain, various cities	1	1	1	1	0	0	0	0	qualitative	3	0	A maximum of 12.5% (95% CI, 4.19–26.80) patients did not require hypnotics after 1 week and a maximum of 15% (95% CI, 2.68–27.32) required them on fewer occasions. Finally, after the intervention, a maximum of 38.5% (95% CI, 0.47–13.21) patients did not require analgesics after 1 week and a maximum of 30.77% (95% CI, 17.26–44.27) required them on fewer occasions. After the intervention, a maximum…	A reduction in the consumption of psychotropic and analgesic drugs was observed throughout the follow-up period. Improvement was observed throughout the 4-week follow-up for all the parameters assessed: anxiety, relaxation, concentration, and mastery of the relaxation technique.	1	20	Good
Poletti, S and Razzini, G and Ferrari, R and Ricchieri, MP and Spedicato, GA and Pasqualini, A and Buzzega, C and Artioli, F and Petropulacos, K and Luppi, M and Bandieri, E	2019	COMPLEMENTARY THERAPIES IN MEDICINE	Mindfulness: Relaxation	4	1	1	0	Italy, Carpi	2	1	1	1	0	0	0	0	Numerical Rating scale (NRS), profile of Mood States (POMS)	3	0	The average pain score at baseline (NRS = 4.38) decreased throughout the MBSR program although this did not reach statistical significance. The total POMS score was significantly lower at the end of MBSR program compared to baseline; notably, significantly lower scores were reported in the fatigue and depression domains. Mood improvement persisted at both two and four-month follow-up.	A Mindfulness intervention integrated into EPC setting is feasible, well accepted and could help metastatic cancer patients to control cancer pain together with an opportunity of emotional and spiritual relief.	0	16	Fair
Portenoy, R	2012	Journal of Pain	Cannabis	1	1	3	1	MULTISITE study (study centers across North America, Europe, Latin America, and South Africa)	3	1	1	1	1	1	1	1	NRS, painkiller dosing	4	1	The primary endpoint of the proportion of patients reporting 30% relief from baseline pain at the end of the study, ie, the 30% responder rate analysis, was not statistically different between active drug and placebo (P = .59). In contrast, a broader analysis of responder rates using the secondary endpoint of continuous responder rates, which compares the proportion of responders (active drug ver…	Nabiximols, at the 2 lower-dose (ie: low and medium) levels, has analgesic efficacy and safety when used as add-on therapy in a population of cancer patients with pain that is poorly responsive to opioids.	1	19	Fair
Rambod, Masoume and Pasyar, Nilofar and Shamsadini, Mohammad	2019	European Journal of Oncology Nursing	Reflexology	5	1	2	1	Iran, Shiraz	0	1	1	1	0	0	0	0	NRS (11-point)	4	1	At baseline, both intervention and control groups were the same in terms of fatigue, pain, and sleep quality (p > 0.05). However, a significant difference was found between the two groups regarding fatigue, pain, and sleep quality after the intervention (all p < 0.05).	The results showed that reflexology could reduce fatigue and pain and improve the quality of sleep in patients with lymphoma. Considering the effectiveness of reflexology in lymphoma patients, healthcare workers including nurses are recommended to use this complementary therapy to reduce fatigue and pain and improve sleep quality in lymphoma patients.	1	21	Good
Rangon, F	2018	Journal of Bodywork & Movement Therapies	Physiotherapy	4	2	1	1	Brazil, Sao Paulo	2	1	1	1	0	0	0	0	NRS, PPT, PRSS	4	1	A significant reduction (p < 0.05) was observed in pain intensity after 10 sessions in the ischemic compression + kinesiotherapy group and kinesiotherapy-only group, a significant increase (p < 0.05) in pressure pain threshold in both the operated and non-operated side after 10 sessions for the ischemic compression + kinesiotherapy group	It was observed that 10 sessions of kinesiotherapy with or without ischemic compression reduced pain intensity. However, there was an increase in the pressure pain threshold only in the group receiving ischemic compression and kinesiotherapy. Ischemic compression associated with kinesiotherapy increases the pressure pain threshold on the myofascial trigger point in the upper trapezius muscle and …	1	22	Good
Rao, Mounica Srinivas and Pattanshetty, Renu B.	2022	Physiotherapy Research International	Physical exercise	4	1	1	0	India, Belgaum	2	1	1	1	0	0	0	0	Shoulder Pain and Disability Index (SPADI)	3	0	The outcomes were analyzed with a p‐value set at ≤0.05. The results of the study demonstrated a substantial improvement in the posture alignment (p = 0.001), shoulder and cervical ROM (p = 0.001), upper back and shoulder muscle and hand grip strength (p = 0.001), SPADI (p = 0.001), and FACT‐B (p = 0.001) values.	The present study concludes that improving posture, reducing shoulder pain and weakness, and improving quality of life were all potential benefits of the intervention. This highlights the clinical importance of utilization that MFR, stretching, and strengthening in these population.	1	21	Good
Reed, EN and Landmann, J and Oberoi, D and Piedalue, KAL and Faris, P and Carlson, LE	2020	EVIDENCE-BASED COMPLEMENTARY AND ALTERNATIVE MEDICINE	acupuncture	5	3	2	1	Canada, Calgary	2	1	0	1	0	0	0	0	The Brief Pain Inventory-Short Form (BPI-SF)	4	1	e noninferiority hypothesis was supported for pain interference [Ө − 1, Δ 1.03, 95% CI: 0.15–2.20] and severity [Ө − 0.81, Δ 0.52, 95% CI:.33–1.38] as well as for mood [Ө − 7.52, Δ 9.86, 95% CI: 0.85–18.86], sleep [Ө − 1.65, Δ 2.60, 95% CI: 0.33–4.88], fatigue [Ө 8.54, Δ − 15.57, 95% CI: 25.60–5.54], and social support [Ө.26, Δ − 0.15, 95% CI: − 0.42–0.13], meaning that group AP was not inferior …	is is the first study to examine the noninferiority of group AP with the gold standard individual AP. Group AP was noninferior to individual AP for treating cancer pain and was superior in many health outcomes. Group AP is more cost-effective for alleviating cancer pain and should be considered for implementation trials.	1	22	Good
Reimnitz, Lacey and Silverman, Michael J.	2020	Arts & Health: International Journal for Research, Policy & Practice	Art/Music	4	3	1	1	USA, Minneapolis	1	1	0	1	1	0	0	0	10-point Likert-type pain scale	4	1	Concerning pain, between-group differences in posttest measures of pain were statistically significant (F[1,32] = 6.356, p = .017, partial η2 = .166), with experimental participants indicating less pain compared with control participants. The effect size was in the medium range.	PPLM can be a preferred and effective intervention to immediately lessen fatigue and pain without pharmacological intervention	1	22	Good
Reis, A	2018	Health and Quality of Life Outcomes	Physical exercise	4	3	1	1	Brazil, São Luís	1	1	1	1	0	0	0	0	BPI	4	1	Patients in the SG showed a significant decrease in total pain points (p = 0.0047), pain intensity (p = 0.0082), and the extent to which pain interfered with their daily life (p = 0.0047). There was an increase in maximum oxygen uptake (p = 0.0001), flexibility (p = 0.0001), and strength on both sides (right p = 0.0001 and left p = 0.0008). No significant differences were observed in fatigue (p =…	Combined training was effective in decreasing pain and increasing VO2 max, flexibility and static strength in patients with breast cancer.	1	21	Good
Robb, K	2007	Journal of Pain and Symptom Management	Electrical stimulation: TENS	3	2	1	1	UK - London	3	1	1	1	1	0	0	0	BPI, pain diaries (Qualitative & pill diary)	4	1	No significant differences were found between groups for worst pain, least pain, or average pain scores. No significant differences were found in pain relief scores from the weekly BPI or pain diaries.The TENS resulted in significantly lower maximum pain interference scores (Wilcoxon P =0.04), although no significant differences when least and last recorded interference scores were compared. o si…	Little evidence to suggest that TENS or TSE more effective than placebo. All three interventions had beneficial effects on both pain report and quality of life, a finding that may be due to either psychophysical improvements resulting from the personal interaction involved in the treatment or a placebo response.	0	19	Fair
Robison, J	2016	Clinical Journal of Oncology Nursing	Manual: Massage	3	1	2	0	USA, Cincinnati	2	1	1	1	0	0	0	0	VAS	3	0	Participants who received about 20 minutes of TM reported significantly less pain (p < 0.002), fatigue (p < 0.000), and anxiety (p < 0.000) compared to pre-TM levels. Nausea was also significantly reduced (p < 0.018), but few patients reported nausea pre-TM (n = 15). The mean score for patient satisfaction was 4.7 out of 5 post-TM (n = 57).	Participants (N = 58) reported a statistically significant reduction in each of the following variables: pain, fatigue, nausea, and anxiety. Results demonstrated a high level of satisfaction with the TM received as part of their care.	1	21	Good
Rostock, M	2013	Evidence-Based Complementary and Alternative Medicine	Acupuncture: electroacupuncture	5	2	2	1	Germany, Freiburg	2	1	1	1	0	0	0	0	NRS	4	1	CIPN complaints improved by 0.8±1.2 (EA), 1.7±1.7 (HB), 1.6±2.0 (VitB), and 1.3±1.3 points (placebo) on a 10-point numeric rating scale without significant difference between treatment groups or placebo. In addition no significant differences in sensory nerve conduction studies or quality of life (EORTC QLQ-C30) were found.	The used EA concept, HB, and VitB were not superior to placebo.	0	22	Good
Ruela, L	2018	Revista da Escola de Enfermagem da USP (Journal of School of Nursing at University of Sao Paulo)	Acupuncture	5	1	1	1	Brazil, Alfenas	2	1	1	1	0	0	0	0	NRS	4	1	After the application of AA, a statistically significant difference in pain intensity between the groups (p <0.001) was observed. In addition to reduction of pain intensity, the comparison between the groups also showed significant differences in daily doses of analgesics (p = 0.010), number of analgesics used (p = 0.019) and position in the WHO Analgesic Ladder (p = 0.026).	Auricular acupuncture was effective in reducing the pain of patients receiving chemotherapy	1	27	Excellent
Saleh, Ariyanti and Bachtiar, Sitti Maryam and Sjattar, Elly L. and Abrar, Eva Arna	2020	EnfermerÃ­a ClÃ­nica	Mindfulness: Hypnosis (GI actually)	4	1	1	1	Indonesia, Makassar	2	0	0	1	0	0	0	0	Numeric Rating Scale (NRS)	3	0	The results indicated guided imagery for pain intensity reduction was (p = 0.000), pulse rate (p = 0.005), and systolic blood pressure (p = 0.000). Spearman correlation test indicated a change in pain intensity with changes in pulse rate (p = 0.029, r = 0.445), change in pain intensity of the systolic blood pressure (p = 0.006, r = 0.544), and changes in the pulse of the systolic blood pressure (…	This study indicates a reduction of the pain after being carried out guided imagery technique compared to the control.	1	9	Poor
Saraswati, W and Rosyiadi, MR and Imandiri, A	2020	MEDICAL ACUPUNCTURE	acupuncture	5	1	1	1	Indonesia, Surabaya	0	1	1	0	0	0	0	0	Wong-Baker Faces pain-rating scale, Indonesian version of EORTC QLQ-C30	3	0	Pretest and post-test pain-scale levels were 5.39–0.62 and 4.57–0.88, respectively (P<0.001). Average endorphin-b levels at pretest and post-test were 571.80–281.13 and 491.14–272.14, respectively (P = 0.818). Median values of quality of life at pretest and post-test were 681.75 (range: 503.80–915.20) and 635.25 (range: 538.20–781.20; P = 0.383), respectively.	The current study produced significant results in terms of pain-scale ratings, while QoL and b-endorphin levels did not show significant differences between the treatment and control groups. Pain-control therapy, using either drugs or EA produced similar results, but EA, subjectively, induced improvements in pain-scale ratings far more than pharma- ceutical treatments.	1	22	Good
Saraswati, W and Wardani, R and Suhatno, S and Hartono, P and Imandiri, A	2021	JOURNAL OF ACUPUNCTURE AND MERIDIAN STUDIES	acupuncture	5	0	1	1	Indonesia, Surabaya	0	1	1	0	0	0	0	0	VAS	4	1	The average reduction in VAS in the treatment group (2.71 ± 1.14) compared to the control group (0.71 ± 1.33; p < 0.001), average increase in plasma β-endorphin levels in the treatment group (88.57 ± 52.46 pg/ml) compared to the control group (12.86 ± 56.76 pg/ml; p = 0.001), and in QoL, there were significant differences in symptom improvement between the treatment and control groups in the doma…	Medical therapy combined with EA decreased pain scale, increased plasma β-endorphin levels, and improved the QoL for stage III cervical cancer patients.	1	22	Good
Saw, J	2018	European Journal of Cancer Care	Art/Music	4	3	1	0	USA - Rochester	1	1	1	1	1	0	1	0	VAS	3	0	A significant improvement in positive mood and pain scores (p = .003 and p = .017 respectively) as well as a decrease in negative mood and anxiety (p = .016 and p = .001 respectively) was observed. Patients perceived BVAI as overall positive (95%) and wished to participate in future art-based interventions (85%)	Among patients with haematological malignancies, bedside visual art interventions facilitated by community artist educators are effective in reducing anxiety, increasing positive mood and decreasing negative mood. Therefore, they can be considered as an adjunct to conventional therapies in patients with cancer-related symptoms of anxiety and decreased mood.	1	20	Good
Serce, S	2018	Integrative Cancer Therapies	Acupressure	5	1	2	1	Turkey, Gaziantep	2	1	1	1	0	0	0	0	VAS, qualitative	2	0	mean pain score of the patients in the intervention group was 7.6 ± 1.9 before acupressure and decreased to 6.8 ± 1.9 after acupressure, and this difference was statistically significant (P = .004). On the other hand, the mean pain score of the patients in the control group was 8.2 ± 1.7 before the acupressure and decreased to 7.7 ± 2.1 after the acupressure; however, this difference was not stat…	acupressure significantly decreased the pain level of the patients in the intervention group. Thus, acupressure is applicable for cancer patients with bone metastasis by nursing staff after receiving brief training and may make a difference in relieving pain of the patients	1	21	Good
Shamloo Bigdeli , Marzieh Beigom and Nasiri, Morteza and Maneiy, Mohammad and Dorchin, Mohammad and Mojab, Faraz and Bahrami, Hadi and Naseri, Marzieh Sadeghzadeh and Kiarsi, Maryam	2019	Complementary Therapies in Clinical Practice	Supplement: Sesame Oil	1	1	2	1	Iran, Dezful	4	0	1	1	0	0	0	0	visual analog scale (VAS)	4	1	Mean changes of the pain severity compared to the baseline were significant on the third (P=0.009), fifth (P < 0.001), and seventh (P < 0.001) days of the intervention in favor of the experimental group. Also, a significant reduction in the pain severity both in the experimental and control groups was observed during the seven days (F=720.66, Ptime < 0.001); however, the decrease was more signifi…	Application of massage with sesame oil as a complementary method is effective in reducing the pain severity of patients with Chemotherapy-induced phlebitis (CIP).	1	23	Good
Shapiro, A	2016	Breast Cancer Research and Treatment	Supplement: Cholecalciferol	1	1	3	1	USA - Minneapolis	2	1	1	1	1	0	0	0	BCPT-MS, AUSCAN, WOMAC	4	1	After 6 months of supplementation, there was statistically significant difference in the change in serum 25(OH)D between groups (a decrease of 2.6 ± 7.6 ng/mL in usual care vs. an increase of 9.3 ± 10.4 in the high-dose group; p<0.0001). In the high-dose group, serum levels of both total and free 25(OH)D increased from baseline to 6 months (total: 37.0 ± 14 to 46.3 ± 11 ng/mL, p<0.0001, free: 8.1…	There were no discernable differences between the randomly allocated treatment groups at 6 months in measures of AIMSS, pharmacokinetics of anastrozole and letrozole, serum levels of reproductive hormones, or adverse events. We found no significant changes in AIMSS measures between women who took 4000 IU D3 daily compared with 600 IU D3.The 4000 IU D3 did not adversely affect reproductive hormone…	0	28	Excellent
Sharif, H	2017	International journal of Nursing Practice	Acupressure	5	1	3	1	Iran, Tehran	1	1	1	1	0	0	0	0	VAS	4	1	NO significant 3‐way interaction between (1) group, (2) before/after, and (3) time (across 12 interventions: Wilk Lambda = .860, F (11, 86) = 1.273, P = .254). However, significant 2‐way interaction between(1) group and (2) before/after (Wilk Lambda = .341, F (1, 96) = 185.534, P < .001). This effect size, using eta‐squared (η2) was .659, which is large.	No significant differences were found between the 2 groups across 12 interventions. However, each group reported significantly different pain level changes before and after each intervention, suggested that the acupressure method was effective in reducing pain in the short term.	0	22	Good
Siemens, W and Boehlke, C and Bennett, MI and Offner, K and Becker, G and Gaertner, J	2020	SUPPORTIVE CARE IN CANCER	Electrical stimulation: TENS	3	1	1	1	Germany, Freiburg	1	1	1	1	0	0	0	0	NRS (11-point) in the Brief Pain Inventory survey, VRS (7-point),	4	1	The primary outcome did not differ between groups (IMT minus PBT: − 0.2, 95% confidence interval − 0.9 to 0.6). However, responder rates were higher in IMT (17/20 [85%] vs. 10/20 [50%], p = 0.0428).	TENS was safe, but IMT was unlikely to offer more analgesic effects than PBT. Even though many patients desired a TENS prescription, 50% still reported at least “slight pain relief” from PBT.	1	25	Good
Silva, J	2014	Journal of Physical Therapy Science	Electrical stimulation: TENS	3	1	1	0	Brazil, Rio de Janeiro	3	1	1	1	0	0	0	0	VAS	4	1	In the acupuncture group, compared to at rest the slow alpha average at rest decreased by more than half 15 min at all electrode: Pz (0.178 to 0.078 μV2 Log10); P3 (0.189 to 0.096 μV); P4 (0.199 to 0.079 μV), and all the differences were significant: p=0.009; p=0.005; p=0.002, respectively. In the acupuncture group, for the fast alpha, there was a slight decrease at the P4 electrode from 0.207 μV…	TENS promoted electrical modification in the parietal region and a decrease in pain. TENS application for patients with breast cancer relieves pain due to the analgesic effect.	1	17	Fair
Silverdale, N	2019	Complementary Therapies in Clinical Practice	Manual: Massage	3	1	1	0	UK - Guildford	1	1	1	1	0	0	0	0	Pain Thermometer (PT)	2	0	Self-reported concerns and pain were significantly reduced following the intervention on both days treatments were given. Pain was measured again on the evening of each of the intervention days, and this reduction was maintained on day one but not day three. There were significant improvements in wellbeing pre-therapy day one to post-therapy day three (p < 0.01). The same comparison on pain score…	The findings support the benefits of cancer cystectomy patients receiving massage and/or reflexology in their acute postoperative recovery period.	1	17	Fair
Smith, T	2010	Journal of Pain and Symptom Management	Electrical stimulation	3	1	1	0	USA - Richmond	2	1	1	1	1	1	0	0	NRS	3	0	At the end of the study (Day 10), a 20% reduction in numeric pain scores was achieved in 15 of 16 patients. The pain score fell 59% from 5.81 (+/- 1.11) before treatment to 2.38 (+/- 1.82) at the end of 10 days (P < 0.0001 by paired t-test). A daily treatment benefit was seen with a strong statistically significant difference between the pre and post-daily pain scores (P < 0.001). No toxicity was…	Patient-specific cutaneous electrostimulation with the MC5-A Calmare device appears to dramatically reduce pain in refractory CIPN patients with no toxicity.	1	22	Good
Spiegel, D	1983	Psychosomatic Medicine	Psychotherapy: Supportive counseling	4	1	2	1	USA - Stanford	2	1	0	1	0	0	0	0	NRS	4	1	The control patients experienced a considerable increase in pain sensation over the course of the year as contrasted with virtually no change for the women in the treatment sample: t(52) = 2.5, p < 0.02.The control sample experienced an increase, and the treatment sample a slight decrease in suffering during the course of the year: t(52) = 2.17, p < 0.03. There were no significant differences in …	Both treatment groups demonstrated significantly less self-rated pain sensation and suffering than the control sample. Those who were offered the self-hypnosis training as well as group therapy fared best in controlling the pain sensation. Pain frequency and duration were not affected. Changes in pain measures were significantly correlated with changes in self-rated total mood disturbance on the …	1	20	Good
Stephenson, N	2007	Oncology Nursing Forum	Reflexology	5	1	2	1	USA - Southeast	1	1	1	1	1	1	1	1	BPI, SF-MPQ includes VAS	4	1	After adjusting for pre-intervention pain, significant differences were found on post-intervention pain between the total intervention and control groups (F [1, 83] = 11.74, p = 0.001, eta squared = 0.12, a moderate effect) and on the experimental and control subgroups with moderate to severe pre-intervention pain (F [1, 29] = 8.41, p = 0.007, eta squared = 0.23, a large effect).After adjusting f…	Following the initial partner-delivered foot reflexology, patients experienced a significant decrease in pain intensity and anxiety. Minimal changes were seen in the control group, who received usual care plus attention (partner reading).	1	19	Fair
Stephenson, N	2003	Applied Nursing Research	Reflexology	5	1	1	1	USA - Southeast	1	0	0	1	1	0	0	0	Pain scale by JCAHO	4	1	Pain scores were lower by 2.4 more points in the treatment group than in the control group immediately after intervention (F[1,31] 9.08, p < .01). However, adjusting for baseline pain levels, there was no statistically significant effect (p < 0.21) at 3 hours after intervention nor significant effect (p =0.14) at 24 hours after intervention. Examination of prior beliefs concerning the effects of …	Foot reflexology was found to have a positive immediate effect for patients with metastatic cancer who report pain, although there was no statistically significant effect at 3 hours after intervention or at 24 hours after intervention.	1	21	Good
Syrjala, K	1995	Pain	Mindfulness: Relaxation	4	1	2	1	USA - Seattle	4	1	1	1	0	0	0	0	VAS	4	1	Results confirmed our hypothesis that patients who received either relaxation and imagery alone or patients who received the package of cognitive-behavioral coping skills would report less pain than patients in the other 2 groups. The hypothesis that the cognitive-behavioral skills package would have an additive effect beyond relaxation and imagery alone was not confirmed. both R&I and CB patient…	patients who received either relaxation and imagery alone or patients who received the package of cognitive-behavioral coping skills would report less pain than patients in the other 2 groups. The hypothesis that the cognitive-behavioral skills package would have an additive effect beyond relaxation and imagery alone was not confirmed. Average visual analogue scale (VAS) report of pain within the…	1	20	Good
Syrjala, K	1992	Pain	Cognitive behavioral	4	1	1	1	USA - Seattle	4	1	1	1	0	0	0	0	VAS	4	1	Significant between-subjects oral pain effects were obtained for treatment group (P = 0.031). Inspection of the adjusted means show lower pain for HYP than for TC and CB. Post hoc comparison of HYP versus TC and CB was significant as well (obtained P = 0.011, corrected for three Bonferroni comparisons, P = 0.033). No significant treatment effects emerged for nausea report or emesis frequency. As …	The hypnosis intervention, but not the cognitive behavioral intervention, reduced oral pain report for patients undergoing MT. Nausea, emesis and opioid use did not differ significantly between the treatment groups. Risk, SIP, and BSI pre-transplant were found to be effective predictors of inpatient physical symptoms.	1	26	Excellent
Tamilselvi, S. and Iyeswariya, K.	2019	Int. J. Res. Pharm. Sci.	Manual: Massage	3	4	1	1	India, Chennai	1	1	1	1	0	0	0	0	NRS	3	0	The present study reveals that the frequency and percentage distribution of pretest level of the pain out of 20 samples in experimental group 0(0%) had mild pain, 3(15%) had moderate pain and 17(85%) had severe pain. In control group out of 20 samples, 0(0%) had mild pain, 1(5%) had moderate pain, and 19(95%) had severe pain (Table 1 and Figure 1). The present study reveals that the frequency and…	The result of this study shows that foot massage is an effective non-pharmacologic measure in reducing cancer pain of palliative care patients.	1	10	Poor
Toth, M	2013	Journal of Alternative and Complementary Medicine	Manual: Massage	3	1	1	1	USA - Boston	3	1	0	1	1	0	1	0	BPI	4	1	There were no significant changes from baseline to 1-week or 1-month follow-ups in the primary outcomes (pain, anxiety, and alertness). In unadjusted analyses, pain decreased more after massage than after the No Touch intervention ( p = 0.04). However, when adjusted for the baseline value, the difference was no longer significant( p = 0.18). Among the secondary outcomes, there was significant imp…	A significant improvement was found in the quality of life of the patients who received massage therapy after 1-week follow-up, which was not observed in either the No Touch control or the Usual Care control groups, but the difference was not sustained at 1 month. There were trends toward improvement in pain and sleep of the patients after therapeutic massage but not in patients in the control gr…	0	21	Good
Tsai, P	2007	Cancer Nursing	Mindfulness: Relaxation	4	1	1	1	Taiwan, Taipei	1	0	0	1	1	1	1	1	BPI	4	1	The posttest pain intensity was significantly lower for the experimental group compared with the control group (95% confidence interval = -2.96 to -0.21, P = .011). The experimental group obtained a decrease of 2.29 points in pain intensity from baseline, and the reductions were statistically significant when compared with those of the control group (95% confidence interval = 1.46-3.79, P < .001)…	Findings from this study show that relaxation training supplemented with visual and auditory EMG biofeedback signals is effective in reducing cancer-related pain in advanced cancer patients	1	21	Good
Tsao, Y	2019	Supportive Care in Cancer	Acupressure	5	1	2	1	Taiwan, study done at a hospital in southern Taiwan	3	1	1	1	1	1	1	1	MDASI	4	0	Auricular acupressure reduced side effects such as disturbed sleep (t = − 11.99; p < .001, eta squared = 0.69), fatigue (t = − 2.57; p < .01, eta squared = 0.10), and lack of appetite (t = − 2.37; p = .024, eta squared = 0.08).	Auricular acupressure can reduce adverse side effects of chemotherapy in women with ovarian cancer	0	21	Good
Tulipani, C	2010	Psychotherapy and Psychosomatics	Psychotherapy: CBT & Mindfulness: Relaxation	4	3	3	1	Italy, San Giovanni Rotondo	1	1	1	1	0	0	0	0	BPI	4	1	Large associations (r >1 0.37) were found between the 3 pain dimensions and alexithymia (particularly DIF and DDF factors), hopelessness, poor adjustment to cancer (FS/H score), and the physical and mental components of psychosocial functioning. The TAS-20 independently explained: (1) 37% of the variance in pain intensity (F (1, 102) = 28.82, p < 0.001). The patients who got the intervention had …	Pain was strongly associated with alexithymia and several psychological dimensions. Although at baseline patients in the intervention group had worse psychological and somatic health, at follow-up their level of pain intensity, alexithymia, and somatic concerns had significantly improved compared to control patients. Patients in the intervention group showed dramatic improvements in pain percepti…	1	23	Good
Uysal, N	2017	International journal of nursing practice	Manual: Massage & Reflexology	3	1	2	1	Turkey, Ankara	1	1	1	1	0	0	0	0	CTCAE	4	1	Distension incidence decreased over time and was lower in the classical massage group than in the control group in the fourth and fifth weeks of CRT. The number of people whose pain was at grade 2 and over was lower in the classic massage group than in the control group in the fourth and fifth weeks of CRT (p values <.05, exact values of which were included in Table 2). Pain incidences at grade 2…	The classical massage was effective in reducing pain level and distension incidence while foot reflexology was effective in reducing pain and fatigue level, lowering incidence of distension and urinary frequency and improving life quality	1	24	Good
Verstegen, A	2018	Journal of Creativity in Mental Health	Art/Music	4	1	1	1	USA - large teaching hospital in the mid-western region	1	1	1	1	1	0	0	0	NRS	4	1	Analyses of within group descriptive statistics indicated positive changes resultant of PPLM in areas of pain, relaxed/anxious, wide awake/drowsy, and cheerful/depressed measures in the experimental group. Analyses of between-group descriptive statistics indicated more favorable results concerning pain, wide awake/drowsy, relaxed/anxious, and friendly/aggressive in the experimental condition.	Although no result was significant, there were positive changes resultant of PPLM in pain, relaxed/anxious, wide awake/drowsy, and cheerful/depressed in the experimental group.	0	20	Good
Vinjamury, S	2013	Chinese medicine	Acupuncture	5	1	1	0	USA - Whittier (Southern CA University)	2	1	1	1	0	0	0	0	VAS	1	0	For the VAS, the percentage of improvement ranged between 18% and 95%. The baseline mean raw score was reduced from 51 mm to 36 mm at the end of week 8 and to 23 mm at the end of week 12. The percentage of overall QoL improvement ranged between 20% and 100%. The mean raw score for QoL improved with time. The baseline score was increased from 55 to 69 at the end of treatment (week 8) and to 73 aft…	Acupuncture might be beneficial for reducing pain and improving QoL in cancer patients.	1	22	Good
Weinrich, S	1990	Applied Nursing Research	Manual: Massage	3	1	1	1	USA - Southeast	1	1	1	1	1	1	0	0	VAS	4	1	For males, there was a significant decrease in pain levels immediately after the massages (F(5,13) = 8.24, p = .01). For females, no significant difference was found after the massage (F(4,6) = 2.52, p = . 17). In the repeated measures analyses, there were no significant differences between pain 1 hour and 2 hours after the massages in comparison with the initial pain.for males or females.	For males, there was a significant decrease in pain level immediately after the massage. For females, there was not a significant decrease in pain level immediately after the massage. There were no significant differences between pain 1 hour and 2 hours after the massage in comparison with the initial pain for males or females. Massage was shown to be an effective short-term nursing intervention …	1 (Positive for males/no diff for females)	20	Good
Wilkie, D	2000	The Hospice Journal	Manual: Massage	3	1	1	1	USA	3	1	1	1	0	0	0	0	PAT, SNVR	4	1	Pain intensity, pulse rate, and respiratory rate were significantly reduced immediately after the massages. At study entry, the massage group reported higher pain intensity (2.4 +/- 2.8 vs. 1.6 +/- 2.l) which decreased by 42% (1.4+/- 1.5) compared to a 25% reduction in the control group (1.2+/- 1.3) (p > .05). QoL baseline scores were higher in the massage group than in the usual hospice care gro…	The massage intervention produced immediate relaxation and pain relief effects.The longer-term effects of four massages within two weeks showed: (1) a reduced average pain intensity, (2) stable or reduced analgesic therapy doses for half of the patients, and (3) a reduced decline in quality of life or even improvement in it during terminal care.	1	21	Good
Xu, L	2018	Journal of cancer research and therapeutics	Acupuncture: electroacupuncture	5	1	2	1	China, Luzhou	1	1	1	1	1	1	1	1	VAS	2	0	The VAS pain score of the electroacupuncture group significantly decreased on day 3 (P < .0008). However, the pain scores were not significantly different (P =.25) between the two groups 4 days after treatment. For treatment‑related side effects, there were 3 cases of subcutaneous hemorrhage in the electroacupuncture group; 1 case of skin rashes and 3 cases of nausea and vomiting in the control g…	Cancer pain in patients with advanced hepatocellular carcinoma can be alleviated with electroacupuncture and multiple acupoint stimulation, but the onset pain relief was slow	1	19	Fair
Xu, LP and Yang, SL and Su, SQ and Huang, BX and Lan, XM and Yao, RJ	2020	COMPLEMENTARY THERAPIES IN CLINICAL PRACTICE	Acupuncture	5	0	3	1	China, Fuzhou	2	1	1	1	0	0	0	0	VRS, NRS	4	1	The verbal rating scale (VRS) and numeric rating scale (NRS) scores for patients who received mono-acupuncture therapy and combination therapy for 1 week were significantly different from those of the control group. Combination therapy had a stronger effect on the VRS score and a faster onset time, based on the NRS score, and the patients who received combination therapy had reduced analgesic dru…	WAA combined with AA can more quickly reduce pain symptoms with more lasting analgesic effects and can effectively reduce analgesic drug use.	1	23	Good
Yeh, C	2016	Cancer Nursing	Acupressure	5	3	1	1	USA - Pittsburgh	2	1	1	1	1	0	0	0	MDASI	4	1	After 4 weeks of APA, participants in the active APA treatment had reported a clinically significant (ie, defined as symptom decreases of >=30%; data available upon request) reduction of 71% in pain, 44% in fatigue, 31% in sleep disturbance, and 61% in interference with daily activities. The control APA group experienced only some moderate reduction in these symptoms. Participants in the active A…	This pilot study demonstrates preliminary evidence that 4 weeks of APA treatment is a feasible and effective method to manage the symptom cluster of pain, fatigue, and sleep disturbance in breast cancer patients	1	21	Good
Yeh, C	2015	Pain management nursing	Acupressure	5	3	2	0	USA - Pittsburgh	2	1	1	1	1	1	0	1	BPI	3	0	APA reduced pain intensity more than 55% for ‘‘worst pain’’ and about 57% for ‘‘average pain’’ and ‘‘pain intensity.’’ Moreover, the use of pain medication was reduced during the APA treatment (e.g., 78% of patients [n =39] took less pain medication than before the treatment). APA appears to be highly acceptable to patients with cancer-related pain, as only 8% of the participants were not satisfi…	APA appears to be highly acceptable to patients with cancer-related pain. First, the findings suggest that APA can be implemented into clinical practice as a noninvasive and effective intervention for managing cancer-related pain for patients as well as improving the quality of care for them. Second, one of the main findings of this study is the decrease in pain medication use for cancer patients…	1	19	Fair
Zeng, K	2014	American Journal of Chinese Medicine	Acupuncture	5	1	2	1	China, Shanghai	1	1	1	1	0	0	0	1	VAS	4	1	after treatment for 1, 2 and 4 h, WAA and MOR of patients experienced similar degrees of pain relief (p > 0:05; Table 2). However, after treatment for 6 h, the WAA group experienced significantly better pain relief than the MOR group (p < 0:05; Table 2), suggesting that by increasing treatment time, the WAA treatment became more effective than the MOR treatment. After treatment for 2, 4, and 6 h,…	WAA not only had an analgesic effect equal to or greater than MOR in PLC patients with moderate to severe post-TACE pain, but also reduced the incidence of postoperative abdominal distention.	1	22	Good
Zhang, H	2018	Jama Otolaryngology-Head & Neck Surgery	Cannabis	1	1	3	1	Canada, Ontario	2	1	1	1	0	0	0	0	ESAS, EQ5D (QoL)	2	0	On univariate analysis, there was no statistically significant difference in the mobility, self-care, and usual activities domains of the EQ5D. Marijuana users had significantly lower scores in the anxiety/depression (difference, 0.74; 95%CI, 0.557-0.930) and pain/discomfort (difference, 0.29; 95%CI, 0.037-1.541) domains. Wilcoxon rank sum test confirmed the results of the EQ5D with improvements …	there may be significant QOL benefits, including decreased anxiety, pain, and depression and increased appetite and generalized feelings of well-being, associated with marijuana use among patients with newly diagnosed HNC.	1	21	Good
Zhou, J	2017	Current Oncology	Acupuncture	5	1	2	1	China, Chengdu (Sichuan province)	1	1	1	1	0	0	0	0	self-reported: avg hospitalization period & cost, frequency and duration of vomiting and diarrhea, abdominal pain	4	1	Nausea was sustained for 32 ± 5 minutes and 11 ± 3 minutes daily in the control and experimental groups respectively (p < 0.05). On average, vomiting occurred 2 ± 1 times daily in the experimental group and 4 ± 1 times daily in the control group (p < 0.05). Abdominal pain persisted for 7 ± 2 minutes and 16 ± 5 minutes daily in the experimental and control groups respectively (p < 0.05). On averag…	Acupuncture, a safe and cost-effective technique, could significantly reduce GI symptoms induced by chemotherapy and enhance quality of life in patients with advanced gastric cancer.	1	22	Good
COLUMN	KEY
Submodality	qualitative
Modality	1 = botanicals & supplements
	2 = energy therapies (this category has been dissolved)
	3 = manual therapies
	4 = mind body medicine
	5 = whole systems of medicine
Cancer status of study population	1 = active treatment including aromatase inhibitors and radiotherapy
	2 = survivorship
	3 = mixed
	4 = palliative
	0 = not specified
N total	1 (< 50)	2 (50-99)
Presence of comparison group	1 = comparison group	0 = no comparsion group
Study setting: Country, City	qualitative (country, city/region)
Study Setting	1 = in-patient
	2 = outpatient
	3 = home/hospice
	4 = mixed
	0 = not specified
Mean age reported?	1 = reported	0 = not reported
Age range of subjects	1 = reported	0 = not reported
% Female	1 = reported	0 = not reported
% White	1 = reported	0 = not reported
% Black	1 = reported	0 = not reported
% Latinx	1 = reported	0 = not reported
% Asian	1 = reported	0 = not reported
Pain assessment tools/scales used	qualitative
Study type	1 = Case series
	2 = Cohort
	3 = pre-test post-test (single arm or with a control group)
	4 = RCT (includes crossover)
study subjects randomized?	1 = randomized	0 = not randomized
Results summarized	qualitative
Findings summarized	qualitative
efficacy (positive/negative)	1 = positive	0 = negative
